# Supplementary material for: 5-Ethyl-3-(4-Fluoro­phenyl­sulfon­yl)-2-methyl-1-benzofuran
Source: Acta Crystallogr Sect E Struct Rep Online. 2010 Sep 18;66(Pt 10):o2575. doi: 10.1107/S1600536810036391 (PMC2983155; doi:10.1107/S1600536810036391)
Supplement: Supplementary file 2 [file e-66-o2575-Isup2.hkl]

# 
# h,k,l, Fc-squared, Fo-squared, sigma(Fo-squared) and status flag 
# 
data_I
_shelx_title ' 1031 IN P-1' 
_shelx_refln_list_code          4 
_shelx_F_calc_maximum      123.17 
_exptl_crystal_F_000       332.00 
_reflns_d_resolution_high  0.7505 
 
loop_ 
 _symmetry_equiv_pos_as_xyz 
 'x, y, z' 
 '-x, -y, -z' 
 
_cell_length_a     8.0042 
_cell_length_b     9.7114 
_cell_length_c    11.3741 
_cell_angle_alpha  66.487 
_cell_angle_beta   82.998 
_cell_angle_gamma  67.964 
 
_shelx_F_squared_multiplier     1.000 
 
loop_ 
 _refln_index_h 
 _refln_index_k 
 _refln_index_l 
 _refln_F_squared_calc 
 _refln_F_squared_meas 
 _refln_F_squared_sigma 
 _refln_observed_status 
   1   0   0     1176.87     1193.04     16.68 o 
   2   0   0      469.60      533.66      5.94 o 
   3   0   0      101.15      133.88      2.05 o 
   4   0   0       30.25       47.56      1.04 o 
   5   0   0        1.61       -0.27      0.27 o 
   6   0   0        4.84        4.69      0.53 o 
   7   0   0        2.64        1.92      0.49 o 
   8   0   0       50.14       44.86      3.68 o 
   9   0   0        4.91        2.87      1.10 o 
  -9   1   0        5.54        6.35      1.23 o 
  -8   1   0       74.99       71.38      2.82 o 
  -7   1   0      290.46      289.22      5.56 o 
  -6   1   0      271.19      280.69      4.28 o 
  -5   1   0        1.09        1.58      0.37 o 
  -4   1   0       34.99       31.48      0.85 o 
  -3   1   0       67.66       66.25      1.70 o 
  -2   1   0        3.87        7.99      0.34 o 
  -1   1   0     2594.71     2396.33     50.44 o 
   0   1   0        7.16        9.19      0.38 o 
   1   1   0     1088.51     1101.23     12.76 o 
   2   1   0     2176.92     2176.45     25.13 o 
   3   1   0      729.07      755.96      9.91 o 
   4   1   0      255.33      260.32      3.69 o 
   5   1   0      198.04      189.69      2.99 o 
   6   1   0      540.84      558.90      7.47 o 
   7   1   0        0.08        0.23      0.41 o 
   8   1   0      125.03      125.88      4.51 o 
   9   1   0       38.33       43.40      2.66 o 
  10   1   0        4.16        2.94      1.18 o 
  -9   2   0       52.02       54.35      3.08 o 
  -8   2   0        0.07        0.62      0.80 o 
  -7   2   0      206.13      200.04      4.34 o 
  -6   2   0      120.10      112.35      2.82 o 
  -5   2   0       11.29       12.56      0.80 o 
  -4   2   0       53.66       51.70      1.41 o 
  -3   2   0      115.88      112.80      1.99 o 
  -2   2   0        0.40        0.69      0.22 o 
  -1   2   0    10650.37     9334.05    117.27 o 
   0   2   0     3882.32     3591.29     43.14 o 
   1   2   0      873.98      932.91     10.50 o 
   2   2   0     4618.62     4171.77     77.44 o 
   3   2   0      669.37      688.86      8.42 o 
   4   2   0     1344.78     1404.99     15.44 o 
   5   2   0        9.52       11.52      0.64 o 
   6   2   0       38.47       33.85      1.23 o 
   7   2   0       18.21       16.76      1.47 o 
   8   2   0        0.16        0.44      0.57 o 
   9   2   0       98.75       99.85      6.79 o 
  10   2   0       48.55       46.22      2.94 o 
  -8   3   0      101.01      103.40      3.13 o 
  -7   3   0        6.90        8.38      1.11 o 
  -6   3   0       73.66       76.39      2.30 o 
  -5   3   0      146.89      154.35      3.34 o 
  -4   3   0        3.85        4.83      0.56 o 
  -3   3   0      471.61      519.85      8.26 o 
  -2   3   0       92.72       88.56      1.55 o 
  -1   3   0     1263.44     1370.26     15.51 o 
   0   3   0      152.37      215.96      2.51 o 
   1   3   0      423.47      393.75      4.29 o 
   2   3   0     1214.22     1193.68     13.75 o 
   3   3   0      823.42      898.21     10.82 o 
   4   3   0     1026.88     1097.76     13.19 o 
   5   3   0       10.54       11.31      0.48 o 
   6   3   0      104.57      107.12      2.60 o 
   7   3   0       14.08       14.08      0.94 o 
   8   3   0      139.73      139.27      3.79 o 
   9   3   0        0.60        0.57      0.79 o 
  10   3   0        0.48        0.85      0.97 o 
  -8   4   0        3.92        2.18      1.13 o 
  -7   4   0       18.54       18.56      1.35 o 
  -6   4   0       15.76       18.10      1.87 o 
  -5   4   0      353.87      346.41      6.19 o 
  -4   4   0        7.96        7.95      0.71 o 
  -3   4   0       90.68       98.78      2.24 o 
  -2   4   0       86.19       88.53      1.47 o 
  -1   4   0       12.11       14.74      0.50 o 
   0   4   0     1508.15     1688.14     16.46 o 
   1   4   0      259.35      284.38      3.55 o 
   2   4   0      155.03      133.25      1.91 o 
   3   4   0     2702.83     2684.04     28.69 o 
   4   4   0      188.00      193.18      2.95 o 
   5   4   0        4.33        8.93      0.63 o 
   6   4   0        1.61        1.15      0.41 o 
   7   4   0       24.47       21.59      1.32 o 
   8   4   0       74.23       74.84      4.62 o 
   9   4   0        4.58        3.15      0.84 o 
  10   4   0        0.46        0.30      0.78 o 
  -7   5   0       34.24       37.16      2.25 o 
  -6   5   0       55.29       56.96      2.52 o 
  -5   5   0       50.32       40.98      2.12 o 
  -4   5   0       81.75       80.52      2.19 o 
  -3   5   0     1142.75     1130.01     16.45 o 
  -2   5   0        4.36        3.59      0.62 o 
  -1   5   0       83.27       72.60      1.78 o 
   0   5   0        0.81        2.16      0.26 o 
   1   5   0     1116.34     1097.58     12.62 o 
   2   5   0      558.42      589.64      7.12 o 
   3   5   0       28.80       25.83      0.71 o 
   4   5   0      256.37      272.10      3.77 o 
   5   5   0        9.96       10.72      0.66 o 
   6   5   0       23.69       27.62      1.13 o 
   7   5   0        2.16        1.16      0.53 o 
   8   5   0       14.26       17.64      1.57 o 
   9   5   0       22.90       22.94      1.60 o 
  10   5   0        9.59       11.91      1.89 o 
  -6   6   0       41.45       48.63      2.45 o 
  -5   6   0        6.33        7.41      1.18 o 
  -4   6   0      160.20      170.73      4.32 o 
  -2   6   0        7.68        4.65      0.64 o 
  -1   6   0      126.14      135.95      2.40 o 
   0   6   0      239.39      265.01      4.13 o 
   1   6   0        8.69       10.09      0.48 o 
   2   6   0        7.93        9.54      0.64 o 
   3   6   0      206.90      236.09      3.28 o 
   4   6   0       35.72       41.96      1.06 o 
   5   6   0       69.62       72.57      1.74 o 
   6   6   0      142.23      152.38      3.21 o 
   7   6   0        0.24        0.36      0.45 o 
   8   6   0      103.19      100.17      2.96 o 
   9   6   0       19.80       23.55      2.75 o 
  10   6   0       36.40       38.44      2.54 o 
  -5   7   0       13.89       16.82      1.50 o 
  -4   7   0       93.27       80.60      2.81 o 
  -3   7   0       18.33       18.36      1.25 o 
  -2   7   0       39.77       42.53      1.50 o 
  -1   7   0        9.86        9.17      0.62 o 
   0   7   0       52.53       49.37      1.16 o 
   1   7   0      170.31      169.07      2.64 o 
   2   7   0        4.34        3.18      0.32 o 
   3   7   0      495.57      499.10      7.03 o 
   4   7   0      113.02      105.19      1.88 o 
   5   7   0       69.07       68.06      1.79 o 
   6   7   0        0.36        0.05      0.36 o 
   7   7   0       16.13       21.70      1.93 o 
   8   7   0       12.07       12.54      1.04 o 
   9   7   0       74.24       68.57      2.38 o 
  10   7   0       20.21       21.30      1.94 o 
  -4   8   0        0.12        0.69      0.64 o 
  -3   8   0        1.27        1.31      0.54 o 
  -2   8   0       16.73       15.67      1.01 o 
  -1   8   0        0.02       -0.27      0.27 o 
   0   8   0        4.45        4.22      0.72 o 
   1   8   0       30.27       24.14      1.73 o 
   2   8   0       46.16       42.83      1.66 o 
   3   8   0      231.25      218.97      4.34 o 
   4   8   0       73.38       74.81      2.05 o 
   5   8   0      204.54      199.44      3.79 o 
   6   8   0       11.57       13.12      0.90 o 
   7   8   0       33.27       33.40      1.66 o 
   8   8   0        5.90        8.64      0.97 o 
   9   8   0        1.15        1.37      0.73 o 
  -3   9   0       62.03       70.64      3.45 o 
  -2   9   0       13.75       13.46      1.77 o 
  -1   9   0       35.66       35.63      1.90 o 
   0   9   0      251.77      240.61      8.09 o 
   1   9   0       50.52       55.90      2.15 o 
   2   9   0       58.36       63.49      2.25 o 
   3   9   0       13.88       12.01      1.18 o 
   4   9   0        0.89        0.58      0.33 o 
   5   9   0        2.16        1.67      0.51 o 
   6   9   0        0.00        0.95      0.55 o 
   7   9   0        0.12       -0.45      0.45 o 
   8   9   0        9.54        9.16      0.98 o 
   9   9   0        0.01        1.25      0.68 o 
  -2  10   0        0.13       -0.04      0.69 o 
  -1  10   0       29.44       30.37      1.88 o 
   0  10   0       14.86       14.60      1.67 o 
   1  10   0        2.51        2.62      0.79 o 
   2  10   0       81.81       78.37      5.03 o 
   3  10   0        0.01        0.29      0.65 o 
   4  10   0       26.89       27.93      1.97 o 
   5  10   0       11.75       11.59      1.47 o 
   6  10   0       54.30       59.59      2.04 o 
   7  10   0       22.68       24.24      2.38 o 
   8  10   0        6.09        5.08      0.98 o 
   0  11   0        4.67        2.48      0.85 o 
   1  11   0        3.05        3.52      0.90 o 
   2  11   0        2.52        1.58      1.04 o 
   3  11   0        8.19        8.44      1.35 o 
   4  11   0       26.62       24.10      1.98 o 
   5  11   0       34.12       34.83      2.44 o 
   6  11   0        0.13        0.74      0.87 o 
   7  11   0       12.76       16.56      2.03 o 
  -6 -11   1        4.06        2.81      1.29 o 
  -5 -11   1        0.02        0.14      0.91 o 
  -4 -11   1        3.10        3.54      1.13 o 
  -3 -11   1       20.94       18.33      1.85 o 
  -2 -11   1       15.63       14.18      1.89 o 
  -1 -11   1       17.56       16.96      1.76 o 
  -8 -10   1        0.46        1.36      0.79 o 
  -7 -10   1        0.39       -0.51      0.63 o 
  -6 -10   1        0.18       -0.24      0.83 o 
  -5 -10   1       20.38       23.62      2.30 o 
  -4 -10   1        0.03        0.71      0.75 o 
  -3 -10   1       99.32      104.98      4.04 o 
  -2 -10   1      135.80      125.75      6.01 o 
  -1 -10   1       56.82       57.75      2.44 o 
   0 -10   1        0.03       -0.30      0.59 o 
   1 -10   1       50.99       60.16      2.69 o 
  -8  -9   1       40.98       44.74      2.25 o 
  -7  -9   1       41.98       35.87      1.90 o 
  -6  -9   1       58.99       59.85      2.25 o 
  -5  -9   1       21.59       20.52      1.25 o 
  -4  -9   1       68.31       71.42      2.21 o 
  -3  -9   1       38.10       37.80      1.40 o 
  -2  -9   1        4.16        2.85      1.11 o 
  -1  -9   1        1.79        1.28      0.60 o 
   0  -9   1        0.67        0.37      0.42 o 
   1  -9   1       11.53        9.90      0.83 o 
   2  -9   1        6.42        5.69      1.00 o 
   3  -9   1       42.99       48.49      2.02 o 
  -9  -8   1        1.27        1.61      0.72 o 
  -8  -8   1        6.73        5.38      0.89 o 
  -7  -8   1       13.42       14.05      1.03 o 
  -6  -8   1      149.64      154.61      4.92 o 
  -5  -8   1       21.22       24.59      1.38 o 
  -4  -8   1      113.75      108.41      2.90 o 
  -3  -8   1       62.02       60.17      1.94 o 
  -2  -8   1      116.89      109.23      2.72 o 
  -1  -8   1       87.07       87.61      1.79 o 
   0  -8   1      169.03      167.10      5.47 o 
   1  -8   1        4.16        4.89      0.79 o 
   2  -8   1        0.58        0.93      0.51 o 
   3  -8   1       32.45       37.66      1.66 o 
   4  -8   1        0.38        0.32      0.63 o 
  -9  -7   1       12.09       12.72      1.21 o 
  -8  -7   1       10.97       13.48      1.45 o 
  -7  -7   1       33.60       28.46      1.34 o 
  -6  -7   1        0.13        0.40      0.47 o 
  -5  -7   1       31.44       28.66      1.20 o 
  -4  -7   1       21.89       26.52      1.08 o 
  -3  -7   1       14.67       10.93      1.17 o 
  -2  -7   1      189.91      184.68      3.94 o 
  -1  -7   1      505.65      523.72      8.31 o 
   0  -7   1        0.01        0.30      0.32 o 
   1  -7   1        3.76        1.99      0.47 o 
   2  -7   1       12.86       14.79      0.98 o 
   3  -7   1        0.07       -0.25      0.45 o 
   4  -7   1       23.74       25.18      1.60 o 
   5  -7   1      249.97      249.53      8.42 o 
 -10  -6   1        2.72        1.91      1.58 o 
  -9  -6   1        0.15       -0.62      0.98 o 
  -8  -6   1        0.00        0.17      0.52 o 
  -7  -6   1       40.52       40.26      1.60 o 
  -6  -6   1        6.84        5.25      0.65 o 
  -5  -6   1       64.60       79.82      1.89 o 
  -4  -6   1      173.28      180.67      3.15 o 
  -3  -6   1      143.20      135.36      2.01 o 
  -2  -6   1      339.80      309.31      4.42 o 
  -1  -6   1      823.62      792.01     10.49 o 
   0  -6   1      221.77      216.20      3.16 o 
   1  -6   1      165.64      154.28      2.87 o 
   2  -6   1        0.30        0.23      0.34 o 
   3  -6   1      140.67      129.31      4.09 o 
   4  -6   1       67.21       67.28      2.81 o 
   5  -6   1      191.64      179.32      6.13 o 
   6  -6   1       31.68       40.89      2.27 o 
 -10  -5   1       21.54       18.49      1.66 o 
  -9  -5   1       36.48       32.60      2.26 o 
  -8  -5   1        8.15        8.83      0.93 o 
  -7  -5   1        1.49        1.21      0.46 o 
  -6  -5   1       72.98       65.11      1.78 o 
  -5  -5   1      193.19      191.71      3.40 o 
  -4  -5   1      211.43      184.81      3.19 o 
  -3  -5   1        0.98        0.34      0.18 o 
  -2  -5   1     3045.37     3196.96     33.49 o 
  -1  -5   1      218.01      236.06      3.18 o 
   0  -5   1       25.04       20.44      0.73 o 
   1  -5   1      229.55      230.87      3.31 o 
   2  -5   1       80.11       92.81      2.56 o 
   3  -5   1        6.91        5.50      0.67 o 
   4  -5   1       33.94       31.16      1.62 o 
   5  -5   1       12.04        7.74      1.36 o 
   6  -5   1        0.16       -0.61      0.61 o 
   7  -5   1        8.61        9.35      1.87 o 
 -10  -4   1       53.01       48.48      2.43 o 
  -9  -4   1       47.16       50.31      2.31 o 
  -8  -4   1        1.80        1.22      0.61 o 
  -7  -4   1       68.93       71.11      2.24 o 
  -6  -4   1       41.02       41.88      1.72 o 
  -5  -4   1       70.86       86.89      1.95 o 
  -4  -4   1        0.52        1.27      0.33 o 
  -3  -4   1      820.42      806.77      9.60 o 
  -2  -4   1      613.43      642.03      7.10 o 
  -1  -4   1      133.82      138.93      2.78 o 
   0  -4   1       25.97       25.53      0.65 o 
   1  -4   1        2.08        1.72      0.23 o 
   2  -4   1      237.47      255.62      3.52 o 
   3  -4   1     1096.92     1155.58     18.89 o 
   4  -4   1      299.45      282.89      4.57 o 
   5  -4   1       56.90       51.84      1.83 o 
   6  -4   1       68.71       73.48      2.81 o 
   7  -4   1       34.23       38.28      2.20 o 
 -10  -3   1        7.37        7.50      2.29 o 
  -9  -3   1       16.37       16.89      1.47 o 
  -8  -3   1        0.10       -0.16      0.53 o 
  -7  -3   1        0.07        0.04      0.42 o 
  -6  -3   1       15.55       18.76      0.88 o 
  -5  -3   1      368.43      357.61      4.45 o 
  -4  -3   1      110.61      100.63      1.97 o 
  -3  -3   1      635.65      713.25      8.00 o 
  -2  -3   1       71.41       68.83      1.15 o 
  -1  -3   1      276.63      292.42      3.33 o 
   0  -3   1     1166.97     1230.79     15.35 o 
   1  -3   1      858.99      948.93     15.92 o 
   2  -3   1     3522.38     3660.83     41.53 o 
   3  -3   1       71.34       73.48      1.63 o 
   4  -3   1        3.92        6.71      0.62 o 
   5  -3   1       89.83       87.59      2.33 o 
   6  -3   1        2.98        1.91      0.61 o 
   7  -3   1       62.09       59.35      2.17 o 
   8  -3   1       42.11       35.86      2.86 o 
 -10  -2   1       93.26       95.06      4.28 o 
  -9  -2   1       15.01       12.28      1.65 o 
  -8  -2   1      116.74      114.54      3.47 o 
  -7  -2   1        7.80        8.74      0.85 o 
  -6  -2   1        0.07        0.02      0.28 o 
  -5  -2   1       37.05       37.16      1.07 o 
  -4  -2   1      751.92      793.21      8.96 o 
  -3  -2   1       23.81       32.22      0.67 o 
  -2  -2   1     2082.15     2265.33     24.12 o 
  -1  -2   1      611.08      603.85      7.56 o 
   0  -2   1      846.97      850.44     13.62 o 
   1  -2   1      626.94      612.89      7.79 o 
   2  -2   1     2436.83     2578.14     29.33 o 
   3  -2   1       16.40       19.90      0.71 o 
   4  -2   1       67.88       70.15      1.53 o 
   5  -2   1        0.35        0.61      0.36 o 
   6  -2   1      102.54       99.28      2.58 o 
   7  -2   1       12.26       11.73      1.04 o 
   8  -2   1       41.71       42.06      2.37 o 
   9  -2   1        0.23       -1.04      1.04 o 
 -10  -1   1        5.30        3.88      1.63 o 
  -9  -1   1       31.90       28.94      2.74 o 
  -8  -1   1        0.45        0.25      0.78 o 
  -7  -1   1      155.91      152.00      3.09 o 
  -6  -1   1       49.11       53.14      1.65 o 
  -5  -1   1      159.68      158.36      2.65 o 
  -4  -1   1        0.98        0.48      0.22 o 
  -3  -1   1      241.24      217.24      2.86 o 
  -2  -1   1    15170.49    12689.28    126.33 o 
  -1  -1   1     1492.94     1496.51     15.03 o 
   0  -1   1     1135.47     1164.40     13.23 o 
   1  -1   1     5686.88     4994.06     58.33 o 
   2  -1   1      192.13      180.77      2.32 o 
   3  -1   1      132.74      156.40      2.05 o 
   4  -1   1      260.44      289.25      3.55 o 
   5  -1   1       16.98       21.09      0.76 o 
   6  -1   1        7.17        6.63      0.61 o 
   7  -1   1        8.63        8.06      0.87 o 
   8  -1   1        1.21        0.18      0.70 o 
   9  -1   1       18.75       21.28      1.94 o 
  -9   0   1      128.76      136.81      4.31 o 
  -8   0   1      143.71      145.19      4.26 o 
  -7   0   1        8.19        8.07      0.98 o 
  -6   0   1        9.92        9.05      0.66 o 
  -5   0   1      259.58      265.96      3.95 o 
  -4   0   1        0.38        0.46      0.24 o 
  -3   0   1      382.79      366.36      4.47 o 
  -2   0   1     1579.15     1682.69     17.03 o 
  -1   0   1     1150.74     1165.97     11.15 o 
   0   0   1     1106.71     1085.67     22.19 o 
   1   0   1     1677.59     1664.37     17.63 o 
   2   0   1       51.60       58.99      1.19 o 
   3   0   1      301.87      294.11      3.59 o 
   4   0   1       10.46        5.86      0.37 o 
   5   0   1        1.76        0.70      0.27 o 
   6   0   1      514.86      506.56      6.38 o 
   7   0   1        3.73        3.50      0.56 o 
   8   0   1       54.22       54.84      3.97 o 
   9   0   1       10.33       13.17      4.38 o 
  -9   1   1       72.68       78.35      3.79 o 
  -8   1   1      127.58      135.95      4.13 o 
  -7   1   1       50.52       49.61      2.21 o 
  -6   1   1       51.14       50.42      1.83 o 
  -5   1   1      196.45      196.98      3.53 o 
  -4   1   1      377.73      396.89      4.99 o 
  -3   1   1      285.10      309.97      4.63 o 
  -2   1   1     1554.00     1668.50     19.77 o 
  -1   1   1     3419.95     3001.76     59.20 o 
   0   1   1     3026.44     2641.06     59.23 o 
   1   1   1      188.24      191.73      2.15 o 
   2   1   1     2972.70     2607.08     32.84 o 
   3   1   1       95.18       95.65      1.41 o 
   4   1   1      294.23      275.56      3.74 o 
   5   1   1      259.16      271.16      3.57 o 
   6   1   1        2.78        1.17      0.37 o 
   7   1   1       97.59       92.52      2.77 o 
   8   1   1      152.90      144.52      4.84 o 
   9   1   1       33.75       33.71      3.46 o 
  10   1   1       47.18       39.57      3.79 o 
  -9   2   1        3.20        1.44      0.96 o 
  -8   2   1       48.53       44.81      2.33 o 
  -7   2   1       21.39       23.55      1.38 o 
  -6   2   1        1.13        0.65      0.59 o 
  -5   2   1      174.47      175.82      3.74 o 
  -4   2   1        3.12        1.87      0.44 o 
  -3   2   1       54.75       51.06      1.33 o 
  -2   2   1      256.90      259.80      3.55 o 
  -1   2   1     5295.48     4669.87     66.11 o 
   0   2   1        2.49        4.41      0.36 o 
   1   2   1      170.92      186.30      2.54 o 
   2   2   1      166.47      159.10      2.49 o 
   3   2   1      883.13      875.04      8.93 o 
   4   2   1      133.45      128.44      1.74 o 
   5   2   1      223.95      233.21      4.08 o 
   6   2   1       39.25       40.98      1.20 o 
   7   2   1       37.58       36.78      1.68 o 
   8   2   1        1.60        1.64      0.65 o 
   9   2   1        2.63        4.19      1.13 o 
  10   2   1        0.22        0.39      1.18 o 
  -8   3   1        0.82       -0.31      0.65 o 
  -7   3   1      398.74      376.62      7.01 o 
  -6   3   1       15.85       17.98      1.37 o 
  -5   3   1       96.59      108.09      3.28 o 
  -4   3   1       26.55       21.92      1.11 o 
  -3   3   1        1.17        0.33      0.28 o 
  -2   3   1     2129.90     2294.81     28.89 o 
  -1   3   1      867.28      921.86     11.88 o 
   0   3   1       28.31       18.18      0.47 o 
   1   3   1     5163.08     4583.10     73.39 o 
   2   3   1      184.06      179.36      2.09 o 
   3   3   1        0.62        3.06      0.30 o 
   4   3   1       17.16       16.73      0.64 o 
   5   3   1      272.80      282.87      3.97 o 
   6   3   1        8.08        4.78      0.64 o 
   7   3   1       66.74       64.21      2.21 o 
   8   3   1       19.50       22.18      1.43 o 
   9   3   1        5.82        4.37      1.49 o 
  10   3   1       31.41       29.78      3.27 o 
  -8   4   1       94.79       98.75      3.41 o 
  -7   4   1        0.04       -0.05      0.60 o 
  -6   4   1       55.27       57.45      2.19 o 
  -5   4   1      330.40      336.65      7.00 o 
  -4   4   1        2.76        3.47      0.94 o 
  -3   4   1       35.95       39.87      1.55 o 
  -2   4   1      632.21      622.66     10.89 o 
  -1   4   1      760.26      809.24     20.09 o 
   0   4   1      978.07     1083.12     15.18 o 
   1   4   1      621.01      672.75     11.18 o 
   2   4   1        0.28        0.10      0.09 o 
   3   4   1       43.06       53.01      0.86 o 
   4   4   1       12.41        7.54      0.50 o 
   5   4   1      212.11      213.42      3.55 o 
   6   4   1        4.28        4.82      0.63 o 
   7   4   1        4.86        5.68      1.12 o 
   8   4   1       32.70       37.98      2.13 o 
   9   4   1        3.60        5.47      1.00 o 
  10   4   1       20.18       17.89      2.61 o 
  -7   5   1       52.21       55.45      2.68 o 
  -6   5   1       10.99       12.87      1.14 o 
  -5   5   1       21.77       21.22      1.26 o 
  -4   5   1       21.09       17.57      1.05 o 
  -3   5   1       38.94       44.10      1.71 o 
  -2   5   1      508.90      555.42      8.46 o 
  -1   5   1        3.18        2.29      0.31 o 
   0   5   1       37.75       36.84      1.08 o 
   1   5   1      138.50      165.58      2.78 o 
   2   5   1       35.99       37.92      0.75 o 
   3   5   1      643.99      678.30      8.71 o 
   4   5   1       72.74       57.43      1.15 o 
   5   5   1      316.34      321.14      4.90 o 
   6   5   1       35.49       33.01      1.21 o 
   7   5   1      165.23      160.28      3.87 o 
   8   5   1       33.91       33.16      2.03 o 
   9   5   1      136.08      134.27      3.87 o 
  10   5   1       38.68       40.70      2.62 o 
  -6   6   1        6.56        4.86      1.03 o 
  -5   6   1        0.03       -0.51      0.53 o 
  -4   6   1       43.42       34.67      1.68 o 
  -3   6   1        0.00        0.11      0.55 o 
  -2   6   1       36.80       27.90      0.92 o 
  -1   6   1       72.42       56.79      1.21 o 
   0   6   1       68.85       61.78      1.63 o 
   1   6   1      232.45      240.51      4.00 o 
   2   6   1      458.51      448.56      6.84 o 
   3   6   1       73.43       58.62      1.09 o 
   4   6   1      117.99      115.49      2.33 o 
   5   6   1       60.58       62.23      1.55 o 
   6   6   1        1.56        2.32      0.47 o 
   7   6   1      149.41      148.95      3.25 o 
   8   6   1       42.95       46.14      1.98 o 
   9   6   1        4.88        4.87      1.11 o 
  10   6   1        4.95        7.31      1.39 o 
  -5   7   1       15.68       13.46      1.38 o 
  -4   7   1      152.28      153.39      5.62 o 
  -3   7   1        0.01        0.11      0.49 o 
  -2   7   1        0.35       -0.11      0.53 o 
  -1   7   1        3.56        4.96      0.46 o 
   0   7   1      108.19       95.27      2.57 o 
   1   7   1      188.41      196.16      3.15 o 
   2   7   1      342.11      348.97      6.54 o 
   3   7   1       62.66       65.87      1.80 o 
   4   7   1      543.78      547.41      6.90 o 
   5   7   1       18.19       16.03      0.79 o 
   6   7   1       47.72       40.80      2.04 o 
   7   7   1       18.70       20.35      1.43 o 
   8   7   1        7.21        8.32      1.11 o 
   9   7   1       26.84       25.27      2.42 o 
  10   7   1        0.05       -0.52      1.04 o 
  -4   8   1       39.00       38.06      2.11 o 
  -3   8   1       38.52       38.99      1.74 o 
  -2   8   1      202.44      199.57      3.95 o 
  -1   8   1       66.21       73.47      2.45 o 
   0   8   1        1.70        0.88      0.49 o 
   1   8   1        2.10        0.91      0.40 o 
   2   8   1        0.14        0.51      0.53 o 
   3   8   1       18.40       19.01      1.02 o 
   4   8   1       51.05       52.81      1.80 o 
   5   8   1       29.27       30.30      1.70 o 
   6   8   1       14.44       16.26      1.09 o 
   7   8   1        2.57        4.36      0.67 o 
   8   8   1       23.94       26.58      1.40 o 
   9   8   1       98.53       95.58      3.83 o 
  10   8   1        7.05        6.01      1.96 o 
  -3   9   1       29.69       36.25      1.72 o 
  -2   9   1        0.08        0.05      0.59 o 
  -1   9   1        0.01       -0.28      0.48 o 
   0   9   1       25.12       24.13      1.39 o 
   1   9   1        5.46        6.95      0.95 o 
   2   9   1       19.01       19.31      1.24 o 
   3   9   1       33.73       32.67      1.69 o 
   4   9   1       53.00       49.70      2.29 o 
   5   9   1       12.73       15.73      1.11 o 
   6   9   1       64.98       71.02      2.02 o 
   7   9   1       33.90       34.66      1.87 o 
   8   9   1       13.34       14.91      1.26 o 
   9   9   1        6.43        5.13      1.65 o 
  -2  10   1        3.70        3.81      0.99 o 
  -1  10   1       15.07       13.99      1.34 o 
   0  10   1       55.99       56.33      3.28 o 
   1  10   1       49.22       52.57      2.11 o 
   2  10   1       49.36       45.78      1.90 o 
   3  10   1        0.02       -0.09      0.55 o 
   4  10   1        0.07        0.62      0.63 o 
   5  10   1       12.32       11.68      1.34 o 
   6  10   1       64.47       67.13      3.14 o 
   7  10   1      101.54      111.86      6.86 o 
   8  10   1      128.03      126.23      4.87 o 
   0  11   1       35.27       39.40      2.76 o 
   1  11   1       83.34       76.73      3.37 o 
   2  11   1        3.01        2.14      0.85 o 
   3  11   1        0.03        0.33      0.78 o 
   4  11   1       49.38       49.30      2.81 o 
   5  11   1        6.06        7.67      1.76 o 
   6  11   1        0.05        0.41      1.11 o 
   7  11   1        5.24        6.77      1.47 o 
   3  12   1        0.31        0.22      0.78 o 
   4  12   1        1.42        0.24      1.57 o 
   5  12   1        0.46        0.62      1.50 o 
  -4 -11   2      116.76      117.28     13.32 o 
  -3 -11   2        4.36        4.59      1.25 o 
  -7 -10   2       18.15       24.00      1.64 o 
  -6 -10   2       39.79       44.74      3.56 o 
  -5 -10   2       15.69       13.26      1.10 o 
  -4 -10   2        0.01        0.16      0.86 o 
  -3 -10   2        3.18        2.82      0.64 o 
  -2 -10   2       21.94       23.04      1.95 o 
  -1 -10   2        4.28        5.14      1.16 o 
   0 -10   2        0.19        0.97      0.76 o 
  -8  -9   2        9.24       13.44      1.42 o 
  -7  -9   2       45.52       50.28      2.34 o 
  -6  -9   2       46.77       44.01      2.04 o 
  -5  -9   2      137.71      130.86      3.65 o 
  -4  -9   2        8.51        8.24      0.93 o 
  -3  -9   2       19.13       21.73      3.18 o 
  -2  -9   2       90.46       91.25      6.21 o 
  -1  -9   2       18.53       19.29      1.09 o 
   0  -9   2       29.17       30.29      1.42 o 
   1  -9   2      179.40      190.29      4.14 o 
   2  -9   2        0.54        0.88      0.65 o 
  -9  -8   2        0.01       -0.62      0.65 o 
  -8  -8   2        1.95        0.75      0.66 o 
  -7  -8   2        2.05        1.44      0.72 o 
  -6  -8   2        0.45        0.46      0.61 o 
  -5  -8   2       15.32       14.85      1.19 o 
  -4  -8   2      141.87      137.67      3.88 o 
  -3  -8   2       47.59       47.18      2.64 o 
  -2  -8   2       41.46       43.24      1.53 o 
  -1  -8   2        0.11       -0.10      0.35 o 
   0  -8   2      147.56      153.17      3.10 o 
   1  -8   2       23.95       22.23      1.56 o 
   2  -8   2       25.82       24.76      1.38 o 
   3  -8   2       42.09       50.74      2.53 o 
   4  -8   2        7.89       14.89      3.00 o 
  -9  -7   2       13.50       12.18      1.24 o 
  -8  -7   2        0.14       -0.47      0.47 o 
  -7  -7   2       13.99       13.72      1.04 o 
  -6  -7   2        2.98        1.40      0.51 o 
  -5  -7   2      148.09      149.31      4.07 o 
  -4  -7   2      145.09      132.49      3.46 o 
  -3  -7   2      221.07      216.74      4.03 o 
  -2  -7   2      190.25      175.79      3.47 o 
  -1  -7   2      189.03      179.66      5.91 o 
   0  -7   2      191.84      192.91      3.49 o 
   1  -7   2       19.77       17.83      0.98 o 
   2  -7   2        0.19       -0.10      0.38 o 
   3  -7   2        3.32        1.70      0.61 o 
   4  -7   2        9.30       11.82      1.13 o 
   5  -7   2        0.92        0.13      0.68 o 
 -10  -6   2       32.06       36.39      5.19 o 
  -9  -6   2       17.07       17.91      1.39 o 
  -8  -6   2       10.03        7.82      0.96 o 
  -7  -6   2      120.33      127.00      3.39 o 
  -6  -6   2       12.26        8.48      0.72 o 
  -5  -6   2       22.04       22.66      0.97 o 
  -4  -6   2      441.73      430.58      6.43 o 
  -3  -6   2      473.05      470.30      6.11 o 
  -2  -6   2        9.23       12.90      0.76 o 
  -1  -6   2       11.68       14.14      1.06 o 
   0  -6   2        0.53        2.30      0.45 o 
   1  -6   2      261.55      228.10      3.91 o 
   2  -6   2       25.54       29.56      1.30 o 
   3  -6   2       59.49       60.41      1.85 o 
   4  -6   2       82.83       81.60      2.54 o 
   5  -6   2        9.20        7.60      2.03 o 
   6  -6   2        8.63        4.93      1.59 o 
 -10  -5   2       35.73       37.10      2.25 o 
  -9  -5   2       41.55       41.11      2.15 o 
  -8  -5   2       23.11       22.22      1.35 o 
  -7  -5   2       13.23        9.03      0.79 o 
  -6  -5   2        1.70        5.67      0.67 o 
  -5  -5   2      468.34      454.63      6.66 o 
  -4  -5   2        7.81       10.83      0.50 o 
  -3  -5   2       44.93       49.36      1.11 o 
  -2  -5   2       66.81       68.72      1.12 o 
  -1  -5   2      142.94      159.15      2.43 o 
   0  -5   2       19.45       13.51      0.60 o 
   1  -5   2      851.24      840.50     11.21 o 
   2  -5   2        2.12        2.61      0.55 o 
   3  -5   2       66.75       55.25      1.81 o 
   4  -5   2      432.99      432.06      8.51 o 
   5  -5   2       39.62       45.74      2.15 o 
   6  -5   2       74.47       78.13      3.06 o 
 -10  -4   2       18.72       21.12      1.79 o 
  -9  -4   2        0.32       -0.63      0.65 o 
  -8  -4   2       31.40       29.98      1.56 o 
  -7  -4   2       12.27        7.20      0.72 o 
  -6  -4   2       76.29       80.55      1.86 o 
  -5  -4   2        2.14        3.28      0.46 o 
  -4  -4   2      138.96      141.22      2.09 o 
  -3  -4   2      354.24      382.48      4.60 o 
  -2  -4   2      967.27      993.11     10.93 o 
  -1  -4   2      778.71      790.15      9.76 o 
   0  -4   2      401.86      413.46      5.28 o 
   1  -4   2       45.50       43.35      1.28 o 
   2  -4   2       43.30       38.86      1.06 o 
   3  -4   2      607.20      592.40      9.32 o 
   4  -4   2        7.42        6.45      0.75 o 
   5  -4   2        5.96        6.62      0.85 o 
   6  -4   2       15.47       16.24      1.43 o 
   7  -4   2       20.96       24.23      3.25 o 
 -10  -3   2       21.77       15.63      1.98 o 
  -9  -3   2        1.05        0.12      1.32 o 
  -8  -3   2       36.65       36.82      1.88 o 
  -7  -3   2       85.20       85.02      2.74 o 
  -6  -3   2       29.70       29.09      1.09 o 
  -5  -3   2       63.66       60.83      1.17 o 
  -4  -3   2      650.49      728.49      7.42 o 
  -3  -3   2      784.56      823.20      8.68 o 
  -2  -3   2      285.35      283.59      3.41 o 
  -1  -3   2      762.98      734.86      8.63 o 
   0  -3   2      318.34      303.87      3.92 o 
   1  -3   2      676.34      665.34      8.64 o 
   2  -3   2        8.20       10.30      0.49 o 
   3  -3   2      245.13      268.52      4.11 o 
   4  -3   2      305.83      286.92      4.52 o 
   5  -3   2       14.34       10.99      0.77 o 
   6  -3   2        0.43        0.64      0.52 o 
   7  -3   2        2.78        3.00      1.36 o 
   8  -3   2       18.81       14.81      2.03 o 
 -10  -2   2        0.94        0.01      0.97 o 
  -9  -2   2       19.36       16.53      1.84 o 
  -8  -2   2       57.80       58.27      2.41 o 
  -7  -2   2       37.74       33.19      1.56 o 
  -6  -2   2       40.52       41.67      1.12 o 
  -5  -2   2       53.66       66.59      1.38 o 
  -4  -2   2     3832.77     4041.99     38.10 o 
  -3  -2   2     2363.00     2401.16     22.78 o 
  -2  -2   2       36.71       24.58      0.54 o 
  -1  -2   2      286.56      278.98      3.47 o 
   0  -2   2       75.42       89.15      1.51 o 
   1  -2   2      117.84      136.10      1.92 o 
   2  -2   2      474.60      509.34      6.30 o 
   3  -2   2       30.87       31.46      0.97 o 
   4  -2   2        9.57        6.98      0.72 o 
   5  -2   2       29.48       31.93      1.74 o 
   6  -2   2        1.98        1.16      0.48 o 
   7  -2   2       71.93       74.91      2.87 o 
   8  -2   2       51.89       52.46      2.44 o 
 -10  -1   2       72.38       84.34     13.71 o 
  -9  -1   2       14.00       15.47      2.42 o 
  -8  -1   2       47.86       51.62      2.86 o 
  -7  -1   2        6.85        8.36      0.76 o 
  -6  -1   2       15.32       13.59      0.71 o 
  -5  -1   2        2.92        4.18      0.40 o 
  -4  -1   2      281.30      313.23      4.99 o 
  -3  -1   2      209.90      245.80      2.77 o 
  -2  -1   2     7384.68     6694.79     63.60 o 
  -1  -1   2        2.90        1.92      0.17 o 
   0  -1   2      519.62      521.50      6.15 o 
   1  -1   2     4455.00     4282.19     70.39 o 
   2  -1   2      112.68      125.53      1.85 o 
   3  -1   2       36.14       47.58      0.98 o 
   4  -1   2      507.02      535.08      6.34 o 
   5  -1   2      162.85      165.32      2.55 o 
   6  -1   2       90.72       90.47      2.05 o 
   7  -1   2       45.66       46.26      1.78 o 
   8  -1   2       23.23       24.77      1.71 o 
   9  -1   2       52.73       57.58      5.29 o 
  -9   0   2        4.58        5.69      1.74 o 
  -8   0   2       34.77       38.61      2.69 o 
  -7   0   2       53.30       51.25      2.21 o 
  -6   0   2        0.53       -0.23      0.34 o 
  -5   0   2       10.23        9.01      0.60 o 
  -4   0   2      951.00     1027.38     11.72 o 
  -3   0   2        6.13        8.63      0.47 o 
  -2   0   2     3977.03     3900.50     81.63 o 
  -1   0   2      270.01      250.76      2.74 o 
   0   0   2     1822.75     1803.16     18.57 o 
   1   0   2     1672.90     1707.67     21.89 o 
   2   0   2      294.49      265.97      3.15 o 
   3   0   2     1717.06     1661.53     21.40 o 
   4   0   2      288.08      336.03      4.23 o 
   5   0   2      148.33      126.81      2.24 o 
   6   0   2      207.09      206.33      3.27 o 
   7   0   2      212.26      199.88      4.81 o 
   8   0   2       49.25       45.35      2.18 o 
   9   0   2       15.89       18.81      2.48 o 
  -9   1   2       29.37       26.80      2.24 o 
  -8   1   2       24.71       22.91      1.73 o 
  -7   1   2       84.08       87.60      3.01 o 
  -6   1   2      114.94      117.41      3.01 o 
  -5   1   2        6.94        9.60      0.86 o 
  -4   1   2        3.22        2.37      0.41 o 
  -3   1   2       18.16       23.74      0.68 o 
  -2   1   2       20.28       31.58      0.85 o 
  -1   1   2        0.17        0.09      0.12 o 
   0   1   2     5725.09     5089.46     59.06 o 
   1   1   2     2003.98     1908.31     58.46 o 
   2   1   2      210.23      201.29      2.42 o 
   3   1   2       25.18       26.17      0.70 o 
   4   1   2      352.49      361.06      4.41 o 
   5   1   2       10.38       10.98      0.58 o 
   6   1   2        9.19        9.62      0.64 o 
   7   1   2        0.69        0.05      0.45 o 
   8   1   2        4.82        7.83      1.24 o 
   9   1   2       26.62       22.33      2.74 o 
  10   1   2        0.02       -0.26      1.18 o 
  -9   2   2      119.33      114.56      4.08 o 
  -8   2   2       32.26       36.69      2.43 o 
  -7   2   2        1.35        0.70      1.10 o 
  -6   2   2      293.17      275.53      6.10 o 
  -5   2   2       53.28       54.22      1.80 o 
  -4   2   2      339.36      315.52      5.06 o 
  -3   2   2       74.86       69.28      1.95 o 
  -2   2   2      308.05      249.28      3.41 o 
  -1   2   2     1120.21     1080.54     15.45 o 
   0   2   2     1713.84     1691.85     19.56 o 
   1   2   2        0.28        0.74      0.10 o 
   2   2   2     1410.21     1428.38     18.20 o 
   3   2   2       23.41       24.80      0.69 o 
   4   2   2       64.86       60.35      1.09 o 
   5   2   2       24.98       21.15      0.65 o 
   6   2   2        0.28        0.50      0.29 o 
   7   2   2      170.23      166.25      4.85 o 
   8   2   2       15.66       15.63      1.52 o 
   9   2   2       64.78       65.17      4.44 o 
  10   2   2       80.36       76.01      5.09 o 
  -8   3   2       17.24       16.98      1.58 o 
  -7   3   2      379.14      368.09      8.01 o 
  -6   3   2       61.20       57.40      2.33 o 
  -5   3   2       48.26       46.35      1.74 o 
  -4   3   2       19.44       21.38      1.08 o 
  -3   3   2      184.79      189.00      2.97 o 
  -2   3   2       85.42       97.64      1.86 o 
  -1   3   2      106.02      112.31      1.70 o 
   0   3   2       39.95       38.41      1.30 o 
   1   3   2        3.21        2.90      0.26 o 
   2   3   2       10.08        8.24      0.26 o 
   3   3   2      138.18      143.00      2.44 o 
   4   3   2       59.37       63.95      1.09 o 
   5   3   2      156.94      166.54      2.34 o 
   6   3   2      168.52      160.29      2.83 o 
   7   3   2       88.26       83.99      2.54 o 
   8   3   2        7.30        8.57      1.20 o 
   9   3   2       43.66       55.77      4.05 o 
  10   3   2        6.24        7.57      1.96 o 
  -8   4   2       18.93       23.49      1.65 o 
  -7   4   2        0.15       -0.14      0.62 o 
  -6   4   2       12.87       13.18      1.30 o 
  -5   4   2       21.48       20.07      1.40 o 
  -4   4   2       24.05       22.24      1.65 o 
  -3   4   2        9.78        5.73      0.52 o 
  -2   4   2      518.81      568.65      7.83 o 
  -1   4   2      449.23      517.64      7.01 o 
   0   4   2      137.09      128.24      2.71 o 
   1   4   2        4.45        4.26      0.45 o 
   2   4   2      399.40      382.49      3.99 o 
   3   4   2       74.23       74.80      1.16 o 
   4   4   2      701.20      710.76      8.01 o 
   5   4   2      213.02      192.22      2.84 o 
   6   4   2      793.11      754.50     11.66 o 
   7   4   2      232.78      223.98      4.95 o 
   8   4   2       27.46       27.03      1.53 o 
   9   4   2        7.87        4.57      1.57 o 
  10   4   2        0.20        0.13      1.04 o 
  -7   5   2       21.49       21.09      1.50 o 
  -6   5   2        8.77       10.52      1.23 o 
  -5   5   2       71.80       69.76      2.57 o 
  -4   5   2      139.94      133.47      3.58 o 
  -3   5   2      313.49      313.36      6.32 o 
  -2   5   2      112.42      106.47      2.24 o 
  -1   5   2      370.21      372.00      5.70 o 
   0   5   2      716.22      681.35     11.58 o 
   1   5   2        7.43       19.68      0.84 o 
   2   5   2        7.10       12.83      0.64 o 
   3   5   2        2.12        4.18      0.30 o 
   4   5   2      118.51      123.13      1.80 o 
   5   5   2      397.81      383.54      5.63 o 
   6   5   2      746.65      736.60     11.46 o 
   7   5   2      146.46      151.97      3.72 o 
   8   5   2        4.98        6.49      1.01 o 
   9   5   2        1.22        1.83      1.18 o 
  10   5   2        0.41       -0.26      1.04 o 
  -6   6   2       41.63       45.17      2.28 o 
  -5   6   2       15.69       15.95      1.13 o 
  -4   6   2        2.05        1.08      0.85 o 
  -3   6   2      149.63      151.49      3.71 o 
  -2   6   2      178.70      173.24      3.23 o 
  -1   6   2      445.51      461.12      9.16 o 
   0   6   2       25.38       30.28      1.23 o 
   1   6   2      121.82      141.01      3.20 o 
   2   6   2      106.13      107.54      2.58 o 
   3   6   2      128.07      126.78      2.20 o 
   4   6   2        0.73        2.52      0.28 o 
   5   6   2      157.47      144.27      2.65 o 
   6   6   2        8.31        7.25      0.65 o 
   7   6   2       14.11       12.50      1.02 o 
   8   6   2       41.18       42.38      2.60 o 
   9   6   2      156.71      164.95      7.57 o 
  10   6   2       43.82       45.58      3.79 o 
  -6   7   2       24.40       28.91      3.50 o 
  -5   7   2       64.49       66.19      2.60 o 
  -4   7   2      231.09      236.11      5.41 o 
  -3   7   2      122.20      135.20      3.41 o 
  -2   7   2        0.03        0.09      0.30 o 
  -1   7   2       35.63       30.40      1.88 o 
   0   7   2       18.35       16.53      0.70 o 
   1   7   2       31.04       37.89      0.96 o 
   2   7   2      101.15      102.64      3.49 o 
   3   7   2        1.57        1.75      0.57 o 
   4   7   2        2.93        4.07      0.84 o 
   5   7   2      404.61      387.30      5.77 o 
   6   7   2       76.21       78.80      2.53 o 
   7   7   2      250.76      250.76      4.77 o 
   8   7   2      106.90      106.18      5.62 o 
   9   7   2       16.90       21.42      2.74 o 
  10   7   2       47.55       41.14      3.92 o 
  -5   8   2        7.60        8.08      1.09 o 
  -4   8   2        9.69        9.85      1.04 o 
  -3   8   2        9.03        8.73      0.85 o 
  -2   8   2       92.20       92.07      6.73 o 
  -1   8   2        0.17        2.47      0.67 o 
   0   8   2       24.91       22.42      1.13 o 
   1   8   2       50.74       48.19      1.25 o 
   2   8   2      150.26      145.04      2.82 o 
   3   8   2      263.37      266.01      4.75 o 
   4   8   2        6.25        9.50      0.73 o 
   5   8   2       20.02       22.25      0.96 o 
   6   8   2       26.55       28.67      1.51 o 
   7   8   2       58.46       57.90      2.28 o 
   8   8   2      109.32      111.28      5.42 o 
   9   8   2      106.70      123.68      6.53 o 
  10   8   2       24.99       25.08      3.13 o 
  -4   9   2        1.79        1.47      0.92 o 
  -3   9   2       14.45       17.58      1.74 o 
  -2   9   2       18.72       18.33      1.41 o 
  -1   9   2       36.43       39.64      1.96 o 
   0   9   2       95.84       91.46      2.73 o 
   1   9   2      166.93      156.61      3.75 o 
   2   9   2        0.47        0.36      0.39 o 
   3   9   2      158.23      167.11      3.72 o 
   4   9   2        2.87        4.95      0.83 o 
   5   9   2       69.26       70.91      2.31 o 
   6   9   2      156.04      150.64      3.87 o 
   7   9   2        5.47        5.89      0.96 o 
   8   9   2       21.41       26.54      2.12 o 
   9   9   2       31.72       37.22      3.53 o 
  -2  10   2       26.70       33.03      1.95 o 
  -1  10   2       38.39       36.46      1.90 o 
   0  10   2       31.47       29.36      1.84 o 
   1  10   2        8.22       11.41      1.00 o 
   2  10   2      295.80      278.01      5.92 o 
   3  10   2       39.86       37.08      2.09 o 
   4  10   2      153.23      144.48      4.48 o 
   5  10   2        0.71        2.13      0.78 o 
   6  10   2        1.06        0.96      0.78 o 
   7  10   2      134.99      126.15      7.14 o 
   8  10   2        5.60        6.50      1.34 o 
   9  10   2        1.57        1.75      1.10 o 
  -1  11   2       40.15       46.70      2.34 o 
   0  11   2       14.79       15.49      1.30 o 
   1  11   2        0.31       -0.26      0.50 o 
   2  11   2       26.61       27.36      1.56 o 
   3  11   2        4.32        3.00      0.77 o 
   4  11   2        4.21        3.62      0.97 o 
   5  11   2        0.01        0.07      0.74 o 
   6  11   2       21.01       23.60      2.15 o 
   7  11   2       98.44       95.34      5.75 o 
   8  11   2        0.37        0.91      1.57 o 
   2  12   2        3.65        2.43      0.81 o 
   3  12   2       30.27       27.60      5.62 o 
   4  12   2       21.34       21.28      2.48 o 
   5  12   2        6.89        7.75      1.34 o 
   6  12   2        0.45       -0.24      1.11 o 
  -6 -10   3       16.32       21.77      1.87 o 
  -5 -10   3        0.29        0.19      0.66 o 
  -4 -10   3       19.69       23.96      1.65 o 
  -3 -10   3       22.77       22.21      1.45 o 
  -2 -10   3       53.44       57.42      4.42 o 
  -1 -10   3       65.02       70.32      2.46 o 
  -7  -9   3        1.13        0.36      1.13 o 
  -6  -9   3        8.23        7.01      1.15 o 
  -5  -9   3       23.47       24.91      1.61 o 
  -4  -9   3        7.64        5.22      0.89 o 
  -3  -9   3       17.90       21.25      1.41 o 
  -2  -9   3       72.07       73.18      3.68 o 
  -1  -9   3       29.26       30.41      1.48 o 
   0  -9   3       17.59       19.13      1.27 o 
   1  -9   3       39.81       45.14      1.91 o 
  -8  -8   3       16.35       19.82      1.71 o 
  -7  -8   3       76.62       76.04      4.00 o 
  -6  -8   3       11.90        9.67      1.17 o 
  -5  -8   3       45.11       46.60      3.26 o 
  -4  -8   3       78.55       74.75      2.60 o 
  -3  -8   3      312.08      313.43      9.69 o 
  -2  -8   3       10.98        9.49      0.86 o 
  -1  -8   3        2.54        1.94      0.58 o 
   0  -8   3        9.30        8.48      1.31 o 
   1  -8   3       10.64        8.57      0.84 o 
   2  -8   3       27.74       27.88      1.41 o 
   3  -8   3        0.17       -0.23      0.57 o 
  -9  -7   3       37.94       47.03      2.19 o 
  -8  -7   3        7.32        9.03      1.02 o 
  -7  -7   3        3.04        3.89      0.77 o 
  -6  -7   3      224.33      226.17      5.52 o 
  -5  -7   3       22.67       25.86      1.60 o 
  -4  -7   3        1.74        2.38      1.05 o 
  -3  -7   3        2.10        2.82      0.54 o 
  -2  -7   3        2.52        2.95      0.56 o 
  -1  -7   3      109.06      104.60      2.89 o 
   0  -7   3       92.57       88.62      2.19 o 
   1  -7   3       54.34       52.67      1.68 o 
   2  -7   3        1.71        2.92      0.60 o 
   3  -7   3        4.38        4.29      0.73 o 
   4  -7   3        6.48        8.65      1.08 o 
  -9  -6   3        0.01        0.05      0.76 o 
  -8  -6   3       13.99       16.30      1.27 o 
  -7  -6   3       63.78       56.34      2.02 o 
  -6  -6   3        0.43        2.94      0.63 o 
  -5  -6   3        7.24        3.17      0.53 o 
  -4  -6   3      169.59      174.83      3.39 o 
  -3  -6   3        8.31        7.03      0.55 o 
  -2  -6   3        0.10       -0.29      0.29 o 
  -1  -6   3     1075.92     1088.76     15.91 o 
   0  -6   3        8.97       10.89      0.74 o 
   1  -6   3       36.74       30.59      1.28 o 
   2  -6   3      139.19      133.32      2.86 o 
   3  -6   3       90.94       93.95      2.42 o 
   4  -6   3       59.25       55.94      1.96 o 
   5  -6   3       45.44       42.40      2.54 o 
  -9  -5   3        0.01        0.52      0.71 o 
  -8  -5   3        0.64        0.84      0.62 o 
  -7  -5   3       11.25        8.86      0.92 o 
  -6  -5   3        4.45        4.80      0.62 o 
  -5  -5   3       68.01       57.84      1.51 o 
  -4  -5   3      234.56      232.07      3.58 o 
  -3  -5   3      196.89      185.12      2.64 o 
  -2  -5   3      210.02      202.18      3.12 o 
  -1  -5   3       68.84       67.79      1.55 o 
   0  -5   3      155.80      148.89      2.74 o 
   1  -5   3      386.97      360.73      5.47 o 
   2  -5   3       87.15       78.94      1.95 o 
   3  -5   3       34.32       36.97      2.14 o 
   4  -5   3        8.95       10.18      0.88 o 
   5  -5   3       59.13       61.96      2.73 o 
   6  -5   3       14.52       14.41      1.48 o 
 -10  -4   3       21.53       21.41      2.23 o 
  -9  -4   3       20.81       18.37      1.60 o 
  -8  -4   3       60.47       59.41      2.49 o 
  -7  -4   3        6.81        7.39      0.89 o 
  -6  -4   3       15.23       16.12      0.94 o 
  -5  -4   3       17.16       18.62      0.87 o 
  -4  -4   3      347.88      345.29      4.38 o 
  -3  -4   3      118.23      113.87      1.79 o 
  -2  -4   3      560.18      602.57      6.95 o 
  -1  -4   3      503.48      510.94      7.06 o 
   0  -4   3      309.95      288.16      4.34 o 
   1  -4   3        5.90        7.78      0.58 o 
   2  -4   3      280.27      246.03      4.03 o 
   3  -4   3       10.08       15.46      0.91 o 
   4  -4   3        7.23        6.07      0.77 o 
   5  -4   3        3.83        2.23      0.66 o 
   6  -4   3       26.70       29.35      1.67 o 
   7  -4   3        1.78        2.51      0.96 o 
 -10  -3   3       38.45       40.69      2.88 o 
  -9  -3   3       35.49       33.57      2.51 o 
  -8  -3   3        7.43        7.24      1.86 o 
  -7  -3   3        2.74        2.86      0.74 o 
  -6  -3   3     1121.36     1130.87     14.23 o 
  -5  -3   3      202.05      205.17      3.26 o 
  -4  -3   3       12.93       20.16      0.63 o 
  -3  -3   3        2.32        3.20      0.68 o 
  -2  -3   3      321.00      312.70      3.83 o 
  -1  -3   3       12.77       11.79      0.56 o 
   0  -3   3       91.00      102.18      1.87 o 
   1  -3   3      252.01      268.93      4.03 o 
   2  -3   3       21.47       29.56      0.78 o 
   3  -3   3       39.40       47.22      1.34 o 
   4  -3   3        0.31        0.33      0.39 o 
   5  -3   3      211.29      211.04      5.07 o 
   6  -3   3       14.52       15.14      1.20 o 
   7  -3   3       24.22       31.81      2.01 o 
   8  -3   3       11.30       10.76      2.74 o 
 -10  -2   3       14.69       11.79      1.88 o 
  -9  -2   3       54.12       59.91      3.31 o 
  -8  -2   3        0.98       -0.32      0.75 o 
  -7  -2   3       29.13       33.51      1.78 o 
  -6  -2   3      610.86      599.50      7.51 o 
  -5  -2   3       71.27       80.24      1.57 o 
  -4  -2   3     1446.70     1545.99     15.07 o 
  -3  -2   3        0.32        0.35      0.22 o 
  -2  -2   3        0.81        0.54      0.17 o 
  -1  -2   3       35.32       31.20      0.81 o 
   0  -2   3        1.60        2.07      0.31 o 
   1  -2   3        0.53        1.69      0.33 o 
   2  -2   3     1353.35     1487.34     15.98 o 
   3  -2   3      576.77      590.29      7.30 o 
   4  -2   3       99.83       93.72      1.69 o 
   5  -2   3      111.96      118.26      2.85 o 
   6  -2   3       21.95       23.00      1.12 o 
   7  -2   3       40.35       39.14      1.57 o 
   8  -2   3       13.98       14.60      2.15 o 
  -9  -1   3        7.74        9.47      2.15 o 
  -8  -1   3        3.56        3.16      1.04 o 
  -7  -1   3        2.92        3.65      0.85 o 
  -6  -1   3       13.45       15.56      0.76 o 
  -5  -1   3       33.18       32.87      0.92 o 
  -4  -1   3     2992.03     3134.22     31.68 o 
  -3  -1   3      107.78      124.27      1.67 o 
  -2  -1   3      176.55      163.03      2.05 o 
  -1  -1   3       20.49       18.81      0.51 o 
   0  -1   3     2060.67     2020.64     20.91 o 
   1  -1   3      318.98      322.96      3.99 o 
   2  -1   3        9.84       22.57      0.63 o 
   3  -1   3      157.76      145.34      2.26 o 
   4  -1   3     1316.38     1317.28     15.59 o 
   5  -1   3      166.26      154.58      2.45 o 
   6  -1   3       16.59       13.99      0.74 o 
   7  -1   3       11.14       11.28      1.00 o 
   8  -1   3        8.63        7.88      1.16 o 
   9  -1   3       12.51       13.02      1.82 o 
  -9   0   3       40.47       38.42      2.36 o 
  -8   0   3       14.22       12.75      1.38 o 
  -7   0   3      119.97      113.18      4.85 o 
  -6   0   3       26.46       27.44      1.19 o 
  -5   0   3       39.17       41.44      1.22 o 
  -4   0   3        0.04        0.20      0.25 o 
  -3   0   3      618.41      639.71      6.53 o 
  -2   0   3      179.68      157.97      1.90 o 
  -1   0   3      112.44      101.73      1.45 o 
   0   0   3      439.64      421.60      4.63 o 
   1   0   3       45.00       47.44      0.72 o 
   2   0   3     1716.42     1784.02     19.08 o 
   3   0   3        6.35       13.70      0.82 o 
   4   0   3       82.03       79.80      1.45 o 
   5   0   3        0.24        1.26      0.44 o 
   6   0   3        6.54        5.60      0.55 o 
   7   0   3       17.98       19.78      1.02 o 
   8   0   3       14.97       15.62      1.43 o 
   9   0   3        3.46        4.96      1.70 o 
  -9   1   3        5.50        2.74      1.08 o 
  -8   1   3       34.68       32.66      2.25 o 
  -7   1   3      162.27      167.29      4.52 o 
  -6   1   3      299.16      291.70      6.24 o 
  -5   1   3      439.87      418.15      7.24 o 
  -4   1   3       20.04       17.74      0.78 o 
  -3   1   3      496.12      457.91      4.86 o 
  -2   1   3       22.92       28.07      0.70 o 
  -1   1   3      447.56      419.14      4.77 o 
   0   1   3      135.83      151.53      2.18 o 
   1   1   3      152.26      164.31      1.97 o 
   2   1   3        0.67        3.59      0.23 o 
   3   1   3      649.07      697.31      8.42 o 
   4   1   3       17.62       26.81      0.71 o 
   5   1   3      287.26      294.96      4.13 o 
   6   1   3      326.26      312.77      4.53 o 
   7   1   3      262.45      252.40      4.82 o 
   8   1   3      337.19      335.38     12.15 o 
   9   1   3       35.89       35.00      3.27 o 
  -9   2   3      123.97      129.22      4.38 o 
  -8   2   3       32.27       27.18      1.92 o 
  -7   2   3       34.52       34.23      2.10 o 
  -6   2   3        1.13        1.32      0.65 o 
  -5   2   3      146.59      138.87      4.05 o 
  -4   2   3      412.39      414.90      6.36 o 
  -3   2   3      471.80      522.83      6.86 o 
  -2   2   3      604.49      678.16      9.22 o 
  -1   2   3       66.99       52.23      0.91 o 
   0   2   3       52.97       61.76      0.93 o 
   1   2   3       13.45       18.30      0.35 o 
   2   2   3     1076.26     1037.39     15.10 o 
   3   2   3      264.61      311.64      3.69 o 
   4   2   3       26.66       19.83      0.59 o 
   5   2   3       43.72       40.78      0.98 o 
   6   2   3      317.08      308.07      4.82 o 
   7   2   3      241.32      238.57      5.08 o 
   8   2   3      176.02      172.66      7.44 o 
   9   2   3        2.74        3.40      1.44 o 
  10   2   3       38.36       44.27      3.79 o 
  -8   3   3       14.57       15.57      1.59 o 
  -7   3   3       49.10       55.48      2.51 o 
  -6   3   3       83.28       83.40      2.91 o 
  -5   3   3        0.23       -0.04      0.47 o 
  -4   3   3      130.42      134.27      3.06 o 
  -3   3   3       38.94       36.68      1.21 o 
  -2   3   3        5.30        2.26      0.30 o 
  -1   3   3     1313.72     1356.85     14.49 o 
   0   3   3      485.77      480.02      5.23 o 
   1   3   3      674.66      679.16      7.30 o 
   2   3   3       21.96       20.56      0.65 o 
   3   3   3      152.94      138.62      2.04 o 
   4   3   3      735.98      709.94      8.64 o 
   5   3   3      730.19      738.73      8.44 o 
   6   3   3      179.06      177.11      3.39 o 
   7   3   3      171.41      176.01      4.98 o 
   8   3   3       60.92       53.81      3.66 o 
   9   3   3       98.92       94.16      5.35 o 
  10   3   3       50.38       51.07      4.05 o 
  -8   4   3        0.80       -0.36      0.73 o 
  -7   4   3       46.50       48.35      3.38 o 
  -6   4   3       35.85       35.15      1.93 o 
  -5   4   3       32.18       28.65      1.80 o 
  -4   4   3      101.91       98.55      2.88 o 
  -3   4   3     1108.01     1141.26     16.88 o 
  -2   4   3      358.21      360.03      5.81 o 
  -1   4   3        9.98        4.86      0.50 o 
   0   4   3      236.56      261.04      6.95 o 
   1   4   3      626.81      582.98      9.78 o 
   2   4   3       45.47       62.99      0.88 o 
   3   4   3      111.58       96.89      1.40 o 
   4   4   3      157.06      171.13      2.77 o 
   5   4   3        7.68        7.22      0.70 o 
   6   4   3       29.02       22.85      1.79 o 
   7   4   3      377.65      376.57      7.65 o 
   8   4   3       21.82       21.68      2.35 o 
   9   4   3       34.16       28.60      2.87 o 
  10   4   3       29.55       29.39      3.13 o 
  -7   5   3        0.26        0.32      0.94 o 
  -6   5   3        0.02       -0.14      0.65 o 
  -5   5   3       26.14       26.29      1.60 o 
  -4   5   3      364.18      360.42      7.32 o 
  -3   5   3      281.83      283.01      7.27 o 
  -2   5   3      215.65      214.35      6.24 o 
  -1   5   3      138.56      153.64      2.27 o 
   0   5   3      193.99      210.23      4.26 o 
   1   5   3       54.91       55.97      2.81 o 
   2   5   3       52.78       54.64      1.31 o 
   3   5   3       13.62        8.43      0.34 o 
   4   5   3       24.05       27.48      0.91 o 
   5   5   3       66.30       72.88      2.07 o 
   6   5   3       25.91       23.67      1.34 o 
   7   5   3       11.04       12.40      1.19 o 
   8   5   3      215.46      208.57      8.49 o 
   9   5   3      142.10      151.50      7.18 o 
  10   5   3        4.92        4.31      1.70 o 
  -6   6   3       59.05       68.40      2.80 o 
  -5   6   3       41.17       43.21      2.12 o 
  -4   6   3       68.02       73.44      2.96 o 
  -3   6   3        0.30        5.88      1.70 o 
  -2   6   3        5.31        3.82      0.69 o 
  -1   6   3      285.03      272.79     14.82 o 
   0   6   3        7.14       10.07      0.79 o 
   1   6   3       49.76       36.33      1.33 o 
   2   6   3        6.52        7.48      0.50 o 
   3   6   3        0.25        0.42      0.17 o 
   4   6   3        0.02        0.42      0.20 o 
   5   6   3      934.32      931.58     12.44 o 
   6   6   3        0.64        2.64      0.70 o 
   7   6   3        0.45        0.00      0.65 o 
   8   6   3      172.19      154.11      7.05 o 
   9   6   3       37.19       33.43      3.27 o 
  10   6   3       69.73       74.70      5.09 o 
  -6   7   3        0.77        0.72      0.91 o 
  -5   7   3       14.59       12.84      1.28 o 
  -4   7   3       73.69       75.99      2.65 o 
  -3   7   3        4.40        4.89      1.62 o 
  -2   7   3       63.18       61.41      2.36 o 
  -1   7   3      180.38      176.68      5.21 o 
   0   7   3      144.37      127.08      4.86 o 
   1   7   3      160.18      148.87      3.04 o 
   2   7   3        7.57        9.97      0.80 o 
   3   7   3       48.10       46.36      1.07 o 
   4   7   3      104.37      101.59      2.85 o 
   5   7   3      288.47      272.81      4.30 o 
   6   7   3        5.61        7.25      0.74 o 
   7   7   3      270.54      269.04     10.19 o 
   8   7   3       82.87       73.79      4.57 o 
   9   7   3       24.82       21.29      2.74 o 
  10   7   3        0.16       -0.91      0.91 o 
  -5   8   3        0.13        0.06      0.66 o 
  -4   8   3       36.72       37.52      1.74 o 
  -3   8   3       71.90       74.42      2.35 o 
  -2   8   3      286.30      279.75     11.49 o 
  -1   8   3      121.26      111.48      5.22 o 
   0   8   3        0.37       -0.05      0.41 o 
   1   8   3       21.36       21.56      1.10 o 
   2   8   3       80.83       69.89      4.10 o 
   3   8   3        8.98        8.77      0.52 o 
   4   8   3      675.50      672.62     10.48 o 
   5   8   3       13.64       13.53      1.05 o 
   6   8   3        0.88        0.67      0.54 o 
   7   8   3       12.10       10.87      1.34 o 
   8   8   3       36.66       42.71      3.53 o 
   9   8   3       11.26       10.71      2.09 o 
  10   8   3        0.00        0.78      1.31 o 
  -4   9   3       20.39       25.28      2.94 o 
  -3   9   3       60.62       64.91      3.98 o 
  -2   9   3      177.61      173.14      6.27 o 
  -1   9   3       25.72       31.01      1.93 o 
   0   9   3      126.49      128.26      3.28 o 
   1   9   3        4.35        4.38      0.56 o 
   2   9   3      159.95      143.61      3.00 o 
   4   9   3      215.39      215.62      6.99 o 
   5   9   3       44.82       40.76      1.69 o 
   6   9   3        3.21        4.07      0.95 o 
   7   9   3       32.79       34.86      3.92 o 
   8   9   3        6.23        3.40      1.57 o 
   9   9   3       32.69       39.18      3.66 o 
  -3  10   3      110.22      108.03      9.47 o 
  -2  10   3       52.99       50.05      2.68 o 
  -1  10   3        0.30       -0.13      0.51 o 
   0  10   3       19.85       15.31      1.14 o 
   1  10   3       25.57       25.97      1.27 o 
   2  10   3        9.49       12.16      1.30 o 
   3  10   3       12.25       13.32      0.91 o 
   4  10   3        2.53        2.76      0.58 o 
   5  10   3      225.02      233.48     11.21 o 
   6  10   3       19.89       19.40      1.36 o 
   7  10   3        3.41        3.15      1.00 o 
   8  10   3      182.17      191.69      6.28 o 
   9  10   3       22.49       18.94      2.74 o 
  -1  11   3        0.05        0.32      0.64 o 
   0  11   3       45.21       50.44      2.71 o 
   1  11   3      101.10      100.63      2.99 o 
   2  11   3      116.10      105.77      3.01 o 
   3  11   3       35.01       32.26      2.09 o 
   4  11   3        6.41        5.50      1.76 o 
   5  11   3        0.08       -0.39      0.65 o 
   6  11   3       34.23       35.00      3.00 o 
   7  11   3      119.73      122.66      4.62 o 
   8  11   3       29.36       30.94      4.18 o 
   1  12   3      139.38      147.64      4.94 o 
   2  12   3       61.78       61.43      2.36 o 
   3  12   3       11.97       11.27      1.21 o 
   4  12   3       22.33       23.99      1.76 o 
   5  12   3        7.15        6.14      1.13 o 
   6  12   3        5.73        8.75      1.83 o 
  -4 -10   4       56.57       58.28      3.73 o 
  -3 -10   4        3.58        4.08      1.15 o 
  -7  -9   4       16.77       18.56      2.31 o 
  -6  -9   4       82.34       92.56      7.93 o 
  -5  -9   4       62.86       62.02      2.66 o 
  -4  -9   4       17.72       17.47      2.15 o 
  -3  -9   4        7.39        7.64      1.68 o 
  -2  -9   4        8.01        8.35      1.09 o 
  -1  -9   4       12.55       13.25      1.15 o 
   0  -9   4        1.32       -0.03      0.60 o 
   1  -9   4        0.01        0.49      0.59 o 
  -8  -8   4       22.35       26.49      2.02 o 
  -7  -8   4        9.39       10.72      1.39 o 
  -6  -8   4        1.20        0.43      0.76 o 
  -5  -8   4        4.75        4.50      0.98 o 
  -4  -8   4        2.19        2.61      0.79 o 
  -3  -8   4       31.61       29.74      1.75 o 
  -2  -8   4        2.23        2.90      0.68 o 
  -1  -8   4      115.62      113.03      3.38 o 
   0  -8   4       14.11       14.66      1.25 o 
   1  -8   4       42.05       41.32      1.70 o 
   2  -8   4       10.29       11.32      1.05 o 
  -8  -7   4       12.24       12.03      1.50 o 
  -7  -7   4        0.01       -0.51      0.71 o 
  -6  -7   4       10.55       10.08      1.26 o 
  -5  -7   4        9.48        9.21      1.15 o 
  -4  -7   4       11.85       11.25      1.15 o 
  -3  -7   4      159.69      163.64      4.25 o 
  -2  -7   4       66.79       66.72      2.03 o 
  -1  -7   4        1.02        0.36      0.44 o 
   0  -7   4      140.68      142.73      3.04 o 
   1  -7   4      102.45      103.07      2.54 o 
   2  -7   4       94.27       93.16      2.58 o 
   3  -7   4       10.71        9.89      1.00 o 
   4  -7   4       11.81       14.36      1.21 o 
  -9  -6   4       10.12       11.26      1.38 o 
  -8  -6   4       21.25       21.00      1.42 o 
  -7  -6   4       18.75       18.39      1.38 o 
  -6  -6   4       86.72       87.73      2.52 o 
  -5  -6   4       19.83       20.34      1.45 o 
  -4  -6   4      191.30      180.88      3.93 o 
  -3  -6   4       57.50       62.37      1.64 o 
  -2  -6   4      171.65      168.32      3.48 o 
  -1  -6   4      354.82      332.44      5.82 o 
   0  -6   4        3.08        2.24      0.52 o 
   1  -6   4       23.90       23.07      1.13 o 
   2  -6   4       16.21       15.10      0.98 o 
   3  -6   4        0.50       -0.42      0.42 o 
   4  -6   4       35.07       38.76      1.68 o 
   5  -6   4       17.27       17.42      1.30 o 
  -9  -5   4       35.92       36.29      2.99 o 
  -8  -5   4        2.11       -0.33      0.60 o 
  -7  -5   4       28.11       30.25      1.54 o 
  -6  -5   4       17.71       20.93      1.24 o 
  -5  -5   4       98.48      105.01      2.35 o 
  -4  -5   4        2.02        2.39      0.44 o 
  -3  -5   4      217.72      218.84      3.45 o 
  -2  -5   4      282.92      274.65      4.49 o 
  -1  -5   4        4.76        4.32      0.66 o 
   0  -5   4      268.68      250.88      4.14 o 
   1  -5   4       42.96       34.23      1.22 o 
   2  -5   4       19.60       21.09      1.04 o 
   3  -5   4       24.77       27.56      1.25 o 
   4  -5   4       79.06       84.10      2.33 o 
   5  -5   4        9.31        9.27      0.99 o 
   6  -5   4       33.73       33.46      1.72 o 
  -9  -4   4       30.95       36.96      2.15 o 
  -8  -4   4      366.77      346.87      7.70 o 
  -7  -4   4      131.90      139.14      3.49 o 
  -6  -4   4       61.05       52.27      1.66 o 
  -5  -4   4       61.13       59.05      1.55 o 
  -4  -4   4      129.28      133.51      2.15 o 
  -3  -4   4        0.01       -0.08      0.25 o 
  -2  -4   4      130.52      135.72      2.21 o 
  -1  -4   4       51.56       48.49      1.65 o 
   0  -4   4        2.94        5.69      0.54 o 
   1  -4   4        8.90        9.50      0.64 o 
   2  -4   4       90.50      103.23      2.96 o 
   3  -4   4      127.64      126.04      2.68 o 
   4  -4   4       58.19       59.64      1.83 o 
   5  -4   4      113.64      129.89      3.05 o 
   6  -4   4       68.85       69.38      2.74 o 
   7  -4   4        6.05        3.65      1.34 o 
  -9  -3   4       11.58       10.72      2.68 o 
  -8  -3   4       39.88       31.53      1.97 o 
  -7  -3   4        0.63        1.56      0.79 o 
  -6  -3   4      573.37      593.82      8.17 o 
  -5  -3   4       79.28       71.50      1.74 o 
  -4  -3   4      162.34      137.42      2.05 o 
  -3  -3   4        5.81        5.78      0.39 o 
  -2  -3   4       22.57       22.10      0.68 o 
  -1  -3   4        5.49        7.54      0.40 o 
   0  -3   4      428.25      437.87      8.46 o 
   1  -3   4      127.26      121.93      2.28 o 
   2  -3   4      597.04      541.41      7.58 o 
   3  -3   4      108.74      103.77      2.24 o 
   4  -3   4      184.87      172.41      3.62 o 
   5  -3   4       59.28       54.24      1.97 o 
   6  -3   4       87.16       86.02      2.72 o 
   7  -3   4        6.56        5.73      1.17 o 
  -9  -2   4        0.81        0.42      1.00 o 
  -8  -2   4       33.22       32.74      2.40 o 
  -7  -2   4       47.18       42.86      2.08 o 
  -6  -2   4      578.27      573.83      7.33 o 
  -5  -2   4      341.84      325.95      4.66 o 
  -4  -2   4      156.18      137.67      2.07 o 
  -3  -2   4      301.87      301.94      3.65 o 
  -2  -2   4        0.09        1.21      0.20 o 
  -1  -2   4      300.08      283.79      3.46 o 
   0  -2   4      689.73      793.08      8.70 o 
   1  -2   4      393.24      395.62      4.33 o 
   2  -2   4      853.25      909.42     10.10 o 
   3  -2   4      300.94      295.08      4.05 o 
   4  -2   4      103.90      106.97      1.91 o 
   5  -2   4        3.70        3.00      0.49 o 
   6  -2   4        0.03        0.00      0.46 o 
   7  -2   4       57.14       60.50      2.63 o 
   8  -2   4       11.94       10.45      2.61 o 
  -9  -1   4        2.72        1.86      2.42 o 
  -8  -1   4        5.43        4.57      1.29 o 
  -7  -1   4        4.46        4.78      1.00 o 
  -6  -1   4        1.90        2.03      0.51 o 
  -5  -1   4      753.99      757.76      8.90 o 
  -4  -1   4      349.08      364.26      4.68 o 
  -3  -1   4      309.06      332.27      3.72 o 
  -2  -1   4      107.15      119.11      1.59 o 
  -1  -1   4      120.93      144.82      1.88 o 
   0  -1   4        5.70        4.62      0.26 o 
   1  -1   4      932.69      927.54      9.95 o 
   2  -1   4        0.98        4.68      0.32 o 
   3  -1   4      146.80      142.26      2.28 o 
   4  -1   4      118.49      129.58      2.40 o 
   5  -1   4       39.06       42.90      1.44 o 
   6  -1   4        2.61        2.50      0.46 o 
   7  -1   4       36.58       38.98      3.77 o 
   8  -1   4       93.38      108.48      4.64 o 
  -9   0   4       35.19       39.10      2.94 o 
  -8   0   4      126.58      115.29      4.19 o 
  -7   0   4       10.49        9.26      0.95 o 
  -6   0   4      195.69      187.53      3.60 o 
  -5   0   4      411.23      392.73      5.12 o 
  -4   0   4       87.70       78.52      1.46 o 
  -3   0   4      129.63      134.14      1.94 o 
  -2   0   4      119.52      131.01      1.69 o 
  -1   0   4      163.82      189.46      3.03 o 
   0   0   4       16.88       18.85      0.53 o 
   1   0   4      260.01      300.88      3.53 o 
   2   0   4       54.31       77.47      1.22 o 
   3   0   4      236.71      232.59      3.04 o 
   4   0   4      431.36      427.90      5.27 o 
   5   0   4      227.32      213.64      3.33 o 
   6   0   4      470.82      456.50      6.73 o 
   7   0   4      126.93      124.66      3.04 o 
   8   0   4        4.28        3.48      1.06 o 
   9   0   4        9.76       10.32      1.96 o 
  -9   1   4        1.25        1.15      1.24 o 
  -8   1   4        0.02        0.22      0.75 o 
  -7   1   4        1.90        2.53      0.71 o 
  -6   1   4      309.84      310.88      5.29 o 
  -5   1   4       72.87       73.15      1.92 o 
  -4   1   4        4.48        7.53      0.49 o 
  -3   1   4        1.52        1.05      0.23 o 
  -2   1   4      194.58      227.60      2.76 o 
  -1   1   4     2763.25     2865.78     28.39 o 
   0   1   4        7.72       11.15      0.56 o 
   1   1   4      226.28      268.51      3.13 o 
   2   1   4      389.92      444.74      5.13 o 
   3   1   4      919.16      900.55      9.97 o 
   4   1   4      179.75      173.52      2.47 o 
   5   1   4      178.71      169.67      2.71 o 
   6   1   4       89.64       94.29      2.14 o 
   7   1   4       69.55       68.11      2.77 o 
   8   1   4      148.15      145.45     11.88 o 
   9   1   4       82.95       86.59      5.09 o 
  -8   2   4        4.26        3.27      0.89 o 
  -7   2   4        2.92        2.16      0.74 o 
  -6   2   4       20.36       18.67      1.22 o 
  -5   2   4       32.25       34.37      1.34 o 
  -4   2   4      143.25      123.65      2.35 o 
  -3   2   4      949.25      939.13     13.04 o 
  -2   2   4     1013.31      997.58     12.04 o 
  -1   2   4      582.84      575.47      6.48 o 
   0   2   4        5.83        7.24      0.39 o 
   1   2   4      364.12      340.03      3.86 o 
   2   2   4      578.27      613.49      9.21 o 
   3   2   4     2095.15     2276.29     24.29 o 
   4   2   4      220.44      219.26      2.88 o 
   5   2   4      209.86      197.79      2.80 o 
   6   2   4        1.26        1.02      0.37 o 
   7   2   4       61.55       67.98      3.40 o 
   8   2   4      125.45      132.82      6.27 o 
   9   2   4       25.32       26.90      2.87 o 
  10   2   4        1.02        0.39      1.18 o 
  -8   3   4       63.22       70.73      2.65 o 
  -7   3   4       31.57       30.22      1.95 o 
  -6   3   4       51.46       49.36      2.26 o 
  -5   3   4      275.76      275.09      5.38 o 
  -4   3   4      326.29      316.72      5.75 o 
  -3   3   4        0.41        2.34      0.44 o 
  -2   3   4      625.21      643.05      6.94 o 
  -1   3   4        9.53       14.47      0.45 o 
   0   3   4      154.38      196.73      2.42 o 
   1   3   4      940.30     1026.98     10.94 o 
   2   3   4     1653.68     1781.66     19.02 o 
   3   3   4      167.50      177.20      3.68 o 
   4   3   4      136.82      133.25      2.06 o 
   5   3   4       85.39       98.50      1.65 o 
   6   3   4       15.45       13.76      1.32 o 
   7   3   4      125.65      120.94      5.62 o 
   8   3   4       14.28       12.93      1.96 o 
   9   3   4        3.99        5.35      1.57 o 
  10   3   4       50.84       46.23      3.92 o 
  -8   4   4       11.95       10.94      1.54 o 
  -7   4   4       16.07       14.06      1.49 o 
  -6   4   4      108.16      107.09      3.48 o 
  -5   4   4      242.36      226.10      5.34 o 
  -4   4   4      141.14      137.85      3.63 o 
  -3   4   4      270.93      274.85      5.05 o 
  -2   4   4      351.23      340.28      4.59 o 
  -1   4   4       48.71       59.41      1.00 o 
   0   4   4      229.86      253.83      3.00 o 
   1   4   4      399.65      392.97      4.69 o 
   2   4   4       95.57      107.46      1.40 o 
   3   4   4      483.50      564.28      6.36 o 
   4   4   4       31.96       35.93      1.11 o 
   5   4   4      765.70      798.32     10.80 o 
   6   4   4      408.71      400.30      6.47 o 
   7   4   4      697.58      683.64     17.83 o 
   8   4   4       26.49       25.73      2.61 o 
   9   4   4       12.28       11.75      2.09 o 
  10   4   4       66.00       66.08      4.70 o 
  -7   5   4       36.66       38.75      4.73 o 
  -6   5   4        9.56        6.93      1.09 o 
  -5   5   4        0.42        1.01      0.65 o 
  -4   5   4       25.17       26.66      1.53 o 
  -3   5   4        1.15        1.05      0.80 o 
  -2   5   4       88.46       80.58      1.89 o 
  -1   5   4      254.17      241.35      3.32 o 
   0   5   4      597.10      618.32      9.33 o 
   1   5   4       51.44       63.72      1.78 o 
   2   5   4      338.65      431.59      4.89 o 
   3   5   4      359.78      369.13      4.60 o 
   4   5   4      138.81      158.06      2.29 o 
   5   5   4        0.05        0.64      0.32 o 
   6   5   4      745.74      735.86     13.26 o 
   7   5   4      284.28      286.75      8.09 o 
   8   5   4       21.86       20.50      2.48 o 
   9   5   4        0.94        1.83      1.31 o 
  10   5   4       47.50       46.62      4.05 o 
  -6   6   4       87.48       90.33      3.31 o 
  -5   6   4        6.58        9.12      1.11 o 
  -4   6   4       69.47       68.75      2.45 o 
  -3   6   4       51.30       52.26      3.32 o 
  -2   6   4      371.08      367.61      5.98 o 
  -1   6   4      359.56      391.51      6.68 o 
   0   6   4      897.93      910.88     15.50 o 
   1   6   4        3.85        4.21      0.55 o 
   2   6   4       12.82       13.24      0.65 o 
   3   6   4      138.36      144.27      2.12 o 
   4   6   4      130.89      123.60      1.98 o 
   5   6   4      705.86      723.09     13.59 o 
   6   6   4      995.57      962.16     21.48 o 
   7   6   4        1.48        1.18      0.91 o 
   8   6   4       29.34       29.39      2.87 o 
   9   6   4        1.02       -0.26      1.04 o 
  10   6   4        4.31        3.66      1.70 o 
  -6   7   4       17.90       22.63      3.13 o 
  -5   7   4       76.88       80.39      2.95 o 
  -4   7   4       44.32       43.28      2.01 o 
  -3   7   4      127.82      120.21      3.24 o 
  -2   7   4       49.05       46.42      1.47 o 
  -1   7   4      351.73      334.84      8.49 o 
   0   7   4      233.61      216.75      4.74 o 
   1   7   4       20.46       25.78      1.26 o 
   2   7   4       52.52       46.02      1.31 o 
   3   7   4        0.44        0.61      0.18 o 
   4   7   4        1.02        0.83      0.28 o 
   5   7   4       69.50       63.98      2.42 o 
   6   7   4       98.87       96.67      4.44 o 
   7   7   4       56.13       58.77      3.79 o 
   8   7   4       12.99       14.63      2.22 o 
   9   7   4       73.16       80.97      5.09 o 
  10   7   4       26.68       20.37      2.87 o 
  -5   8   4       58.23       59.80      5.05 o 
  -4   8   4       88.17       94.69      3.42 o 
  -3   8   4       40.98       52.74      1.78 o 
  -2   8   4      140.86      141.23      6.20 o 
  -1   8   4      189.39      189.79      6.99 o 
   0   8   4       82.32       68.66      3.01 o 
   1   8   4       47.87       43.21      1.51 o 
   2   8   4      148.50      145.39      3.77 o 
   3   8   4       47.36       49.68      1.15 o 
   4   8   4        0.22        0.12      0.37 o 
   5   8   4       82.73       78.55      1.68 o 
   6   8   4       40.86       33.75      1.98 o 
   7   8   4       97.66       93.12      5.22 o 
   8   8   4      147.69      143.92      6.92 o 
   9   8   4      116.70      116.89      6.40 o 
  10   8   4      103.08      103.44      6.27 o 
  -4   9   4       19.02       20.92      1.98 o 
  -3   9   4        7.90        6.53      2.09 o 
  -2   9   4        0.06        1.57      1.31 o 
  -1   9   4        1.21        3.92      1.70 o 
   0   9   4        0.00       -0.05      0.45 o 
   1   9   4       62.00       55.73      1.84 o 
   2   9   4      153.50      144.72      2.88 o 
   3   9   4      516.39      535.66     11.28 o 
   4   9   4      118.07      115.28      3.46 o 
   5   9   4      264.18      263.25      8.51 o 
   6   9   4      225.47      227.70      4.67 o 
   7   9   4       51.87       48.71      3.66 o 
   8   9   4        5.27        4.57      1.57 o 
   9   9   4        5.30        1.44      1.31 o 
  -3  10   4        2.30        0.09      0.79 o 
  -2  10   4        0.36        1.31      0.98 o 
  -1  10   4        9.22        9.71      1.04 o 
   0  10   4      114.68      102.56      3.30 o 
   1  10   4       81.74       86.25      2.41 o 
   2  10   4        3.79        3.85      0.76 o 
   3  10   4       38.95       41.54      1.33 o 
   4  10   4        2.03        3.38      0.63 o 
   5  10   4       93.42      100.65      2.85 o 
   6  10   4       14.35       13.32      2.15 o 
   7  10   4       12.49       15.16      1.61 o 
   8  10   4      114.07      123.55      6.66 o 
   9  10   4       46.73       51.98      4.31 o 
  -1  11   4       39.78       42.20      2.06 o 
   0  11   4       71.50       70.65      3.63 o 
   1  11   4       18.09       16.39      1.07 o 
   2  11   4      118.23      121.48      3.11 o 
   3  11   4      125.68      122.77      3.18 o 
   4  11   4       40.45       37.19      1.84 o 
   5  11   4        9.59        8.58      0.96 o 
   6  11   4        0.77        0.74      0.78 o 
   7  11   4        2.79        2.49      0.97 o 
   8  11   4       17.03       15.80      2.48 o 
   1  12   4       10.96       11.74      1.26 o 
   2  12   4       39.29       34.43      1.57 o 
   3  12   4        0.28        1.31      0.65 o 
   4  12   4        5.45        4.86      0.91 o 
   5  12   4        0.22       -0.26      0.91 o 
   6  12   4        2.46        1.96      1.31 o 
   7  12   4       14.01       13.84      2.22 o 
  -5  -9   5       21.97       20.57      1.72 o 
  -4  -9   5        0.25        0.65      0.78 o 
  -3  -9   5       11.51        9.35      1.40 o 
  -2  -9   5       22.15       23.86      2.75 o 
  -1  -9   5        0.00       -0.42      0.68 o 
  -7  -8   5        1.42        1.36      0.93 o 
  -6  -8   5       16.57       15.34      1.61 o 
  -5  -8   5      153.57      152.92      5.02 o 
  -4  -8   5       11.60       11.07      1.32 o 
  -3  -8   5       23.11       22.37      2.10 o 
  -2  -8   5       14.99       14.97      1.41 o 
  -1  -8   5       26.51       27.18      1.52 o 
   0  -8   5      202.89      207.11      4.62 o 
   1  -8   5       34.79       36.36      1.87 o 
  -8  -7   5       43.76       46.48      2.68 o 
  -7  -7   5       64.74       64.59      3.07 o 
  -6  -7   5       45.15       46.36      3.69 o 
  -5  -7   5        0.93        0.90      0.75 o 
  -4  -7   5        2.96        5.35      1.11 o 
  -3  -7   5      335.06      343.51     12.32 o 
  -2  -7   5      123.75      123.53      3.10 o 
  -1  -7   5        0.07       -0.42      0.42 o 
   0  -7   5       80.71       81.46      2.48 o 
   1  -7   5       43.39       44.55      1.71 o 
   2  -7   5       41.41       37.85      1.96 o 
   3  -7   5       16.74       15.44      1.20 o 
  -8  -6   5        5.78        2.97      0.98 o 
  -7  -6   5       67.37       69.69      3.31 o 
  -6  -6   5       73.10       81.06      3.77 o 
  -5  -6   5      113.00      113.29      6.08 o 
  -4  -6   5       31.03       30.36      2.85 o 
  -3  -6   5       72.41       75.23      2.70 o 
  -2  -6   5        0.68        0.19      0.41 o 
  -1  -6   5      140.15      134.08      3.14 o 
   0  -6   5        7.68        8.78      0.85 o 
   1  -6   5        0.28        0.07      0.38 o 
   2  -6   5       49.79       50.04      1.93 o 
   3  -6   5        2.31        1.26      0.57 o 
   4  -6   5      136.98      127.94      3.33 o 
  -9  -5   5       26.08       26.07      1.97 o 
  -8  -5   5        1.03        0.76      0.95 o 
  -7  -5   5        0.99        1.04      0.63 o 
  -6  -5   5        0.00       -0.29      0.48 o 
  -5  -5   5       36.22       34.95      1.34 o 
  -4  -5   5        0.26        0.88      0.65 o 
  -3  -5   5      101.20       96.34      2.23 o 
  -2  -5   5      120.15      115.96      3.24 o 
  -1  -5   5        1.37        1.71      0.66 o 
   0  -5   5       55.79       51.39      1.67 o 
   1  -5   5       46.03       46.91      1.51 o 
   2  -5   5       29.31       29.06      1.35 o 
   3  -5   5      231.78      236.69      4.38 o 
   4  -5   5      133.21      136.32      3.46 o 
   5  -5   5        1.56        1.77      0.68 o 
  -9  -4   5        7.71        9.58      1.41 o 
  -8  -4   5      213.01      187.15      5.57 o 
  -7  -4   5        0.18        0.30      0.62 o 
  -6  -4   5        8.47        6.66      0.87 o 
  -5  -4   5       50.81       48.72      1.63 o 
  -4  -4   5       10.73        9.84      0.88 o 
  -3  -4   5      349.27      348.46      4.85 o 
  -2  -4   5      154.78      156.14      2.97 o 
  -1  -4   5      122.96      120.46      2.68 o 
   0  -4   5       66.87       54.74      1.66 o 
   1  -4   5       46.40       41.52      2.81 o 
   2  -4   5       20.61       15.63      0.87 o 
   3  -4   5      372.01      343.39      5.56 o 
   4  -4   5       99.95       94.21      2.44 o 
   5  -4   5       11.82       13.98      1.08 o 
   6  -4   5       23.21       26.21      1.88 o 
  -9  -3   5        7.92        7.04      1.60 o 
  -8  -3   5      442.07      431.97      9.19 o 
  -7  -3   5       35.79       34.53      2.60 o 
  -6  -3   5       54.57       57.16      2.03 o 
  -5  -3   5        1.37        1.34      0.51 o 
  -4  -3   5      100.93       97.14      1.94 o 
  -3  -3   5      785.93      718.95      9.00 o 
  -2  -3   5      105.78      117.49      1.98 o 
  -1  -3   5        6.76        7.98      0.42 o 
   0  -3   5      236.01      244.51      4.35 o 
   1  -3   5      173.46      153.95      2.79 o 
   2  -3   5      134.20      132.51      2.91 o 
   3  -3   5       58.60       52.29      1.81 o 
   4  -3   5       15.88       14.92      0.94 o 
   5  -3   5       42.38       43.91      1.67 o 
   6  -3   5       42.54       41.08      1.98 o 
   7  -3   5        2.40        2.61      1.28 o 
  -9  -2   5        9.69       15.45      2.06 o 
  -8  -2   5        6.87        3.02      1.32 o 
  -7  -2   5      140.19      141.50      6.39 o 
  -6  -2   5      415.35      397.33      8.21 o 
  -5  -2   5        4.96        3.20      0.48 o 
  -4  -2   5      350.98      370.55      5.61 o 
  -3  -2   5       51.36       45.75      1.10 o 
  -2  -2   5      236.78      260.38      3.19 o 
  -1  -2   5        7.81       11.72      0.47 o 
   0  -2   5       30.51       44.26      0.92 o 
   1  -2   5       81.76       91.79      1.34 o 
   2  -2   5      112.88      105.34      1.83 o 
   3  -2   5       87.54       94.11      2.43 o 
   4  -2   5       11.02       11.74      0.75 o 
   5  -2   5      300.08      313.59      7.25 o 
   6  -2   5      177.69      177.06      4.09 o 
   7  -2   5       14.35       14.43      1.93 o 
   8  -2   5        7.85        4.64      1.52 o 
  -9  -1   5       55.69       55.03      3.40 o 
  -8  -1   5       85.56       84.25      3.90 o 
  -7  -1   5      142.06      136.08      4.06 o 
  -6  -1   5       34.27       34.10      1.24 o 
  -5  -1   5       41.76       41.08      1.20 o 
  -4  -1   5       14.04       10.64      0.63 o 
  -3  -1   5        1.79        3.42      0.34 o 
  -2  -1   5      139.46      145.21      2.02 o 
  -1  -1   5       20.10       13.32      0.60 o 
   0  -1   5      144.47      157.75      2.14 o 
   1  -1   5      367.59      373.41      4.75 o 
   2  -1   5       20.64       21.25      0.61 o 
   3  -1   5      514.23      496.14      6.41 o 
   4  -1   5      424.52      411.17      5.44 o 
   5  -1   5      518.72      500.08      7.23 o 
   6  -1   5        0.04       -0.33      0.33 o 
   7  -1   5        0.21       -0.35      0.78 o 
   8  -1   5        8.03        8.88      1.83 o 
  -9   0   5        8.04        9.16      2.87 o 
  -8   0   5       92.17       91.14      5.48 o 
  -7   0   5       11.03       12.05      1.70 o 
  -6   0   5      149.08      154.86      5.51 o 
  -5   0   5       24.66       24.54      1.04 o 
  -4   0   5      233.64      234.64      3.15 o 
  -3   0   5      242.34      237.93      3.08 o 
  -2   0   5      202.27      172.07      2.62 o 
  -1   0   5       86.03      100.39      1.66 o 
   0   0   5      215.40      212.60      2.69 o 
   1   0   5        1.66        3.86      0.29 o 
   2   0   5        1.44        0.24      0.15 o 
   3   0   5      207.59      209.78      2.80 o 
   4   0   5      710.09      720.37      9.60 o 
   5   0   5      506.32      520.00      6.87 o 
   6   0   5      142.09      134.12      3.60 o 
   7   0   5        7.07        5.82      1.62 o 
   8   0   5       49.65       50.19      2.71 o 
  -9   1   5        4.36        3.82      1.17 o 
  -8   1   5        0.11        0.69      0.88 o 
  -7   1   5        1.72        0.77      0.66 o 
  -6   1   5      235.54      227.85      4.26 o 
  -5   1   5      455.30      444.85      6.82 o 
  -4   1   5      515.91      501.95      6.25 o 
  -3   1   5      387.35      376.29      4.46 o 
  -2   1   5       81.14       67.06      1.18 o 
  -1   1   5       37.63       50.58      0.99 o 
   0   1   5     1027.05     1047.32     10.73 o 
   1   1   5       88.02       98.45      1.44 o 
   2   1   5      500.84      531.74      6.01 o 
   3   1   5        4.29        4.73      0.36 o 
   4   1   5      476.78      512.85      6.11 o 
   5   1   5        1.60        2.49      0.39 o 
   6   1   5      182.55      176.12      3.76 o 
   7   1   5      105.37      104.74      3.69 o 
   8   1   5        0.91        0.64      0.78 o 
   9   1   5       53.55       53.15      4.05 o 
  -8   2   5       20.00       21.39      1.82 o 
  -7   2   5      178.29      175.81      4.52 o 
  -6   2   5      391.10      386.76      7.00 o 
  -5   2   5      113.18      100.12      2.40 o 
  -4   2   5      104.48      100.87      2.64 o 
  -3   2   5       46.94       43.73      1.02 o 
  -2   2   5      162.30      203.64      3.02 o 
  -1   2   5        4.84        8.16      0.37 o 
   0   2   5       55.99       55.74      1.20 o 
   1   2   5      118.25      131.00      2.07 o 
   2   2   5       21.13       19.24      0.38 o 
   3   2   5      595.37      694.52      7.81 o 
   4   2   5      393.60      461.92      5.50 o 
   5   2   5       80.09       71.76      1.47 o 
   6   2   5      119.87      118.89      3.15 o 
   7   2   5      219.90      206.65      5.67 o 
   8   2   5      235.26      238.35      9.53 o 
   9   2   5       70.86       67.26      4.57 o 
  -8   3   5        4.90        6.66      1.77 o 
  -7   3   5      173.82      178.53      4.31 o 
  -6   3   5      151.54      151.81      3.69 o 
  -5   3   5      371.67      374.50      6.08 o 
  -4   3   5      240.41      221.02      3.93 o 
  -3   3   5        0.03        0.49      0.32 o 
  -2   3   5     1236.16     1290.83     16.02 o 
  -1   3   5       92.01      109.47      1.93 o 
   0   3   5      631.85      667.37      6.91 o 
   1   3   5      569.52      626.76      8.45 o 
   2   3   5      238.99      219.00      2.97 o 
   3   3   5      295.05      310.69      5.14 o 
   4   3   5       48.53       39.22      1.12 o 
   5   3   5      200.91      191.61      3.16 o 
   6   3   5      199.07      195.85      4.43 o 
   7   3   5      133.82      128.19      3.90 o 
   8   3   5      321.60      323.11     11.88 o 
   9   3   5        0.12       -1.04      1.04 o 
  10   3   5        4.22        2.22      1.44 o 
  -7   4   5       12.23       12.84      1.30 o 
  -6   4   5       35.66       33.44      1.72 o 
  -5   4   5        2.27        2.08      0.57 o 
  -4   4   5       16.43       16.01      0.97 o 
  -3   4   5      290.46      310.59      5.00 o 
  -2   4   5      207.22      224.54      3.09 o 
  -1   4   5       25.58       27.70      0.68 o 
   0   4   5       70.49       57.56      0.99 o 
   1   4   5      803.73      872.95     10.21 o 
   2   4   5      315.61      340.11      3.86 o 
   3   4   5     1046.63     1203.84     14.27 o 
   4   4   5      355.95      335.05      5.62 o 
   5   4   5      265.33      288.77      5.10 o 
   6   4   5      381.40      379.96      7.38 o 
   7   4   5       49.40       53.91      2.82 o 
   8   4   5        3.90        4.18      1.44 o 
   9   4   5       19.58       21.55      2.74 o 
  10   4   5        0.38        0.39      1.18 o 
  -7   5   5       13.51       16.14      2.28 o 
  -6   5   5        0.43       -0.47      0.69 o 
  -5   5   5        2.93        2.97      0.82 o 
  -4   5   5       98.29       95.62      2.99 o 
  -3   5   5      919.89      907.45     15.80 o 
  -2   5   5      484.69      489.10      6.43 o 
  -1   5   5      409.95      399.35      4.49 o 
   0   5   5       11.61       14.60      0.46 o 
   1   5   5       41.40       40.67      1.09 o 
   2   5   5       54.47       52.17      0.81 o 
   3   5   5      583.16      598.28      6.65 o 
   4   5   5       45.95       44.88      0.99 o 
   5   5   5       48.43       47.16      1.48 o 
   6   5   5        0.87        0.13      0.65 o 
   7   5   5       71.39       69.21      3.20 o 
   8   5   5       67.46       66.87      4.31 o 
   9   5   5      290.30      280.79     11.23 o 
  10   5   5       36.82       32.13      3.53 o 
  -6   6   5        0.77        1.08      0.84 o 
  -5   6   5       28.27       27.40      1.73 o 
  -4   6   5       59.38       58.86      2.34 o 
  -3   6   5      234.32      238.65      5.28 o 
  -2   6   5      180.16      174.06      3.44 o 
  -1   6   5       67.59       59.03      1.42 o 
   0   6   5       42.79       44.16      1.17 o 
   1   6   5       93.46       99.98      2.58 o 
   2   6   5      157.66      162.63      2.39 o 
   3   6   5        8.46       15.35      0.45 o 
   4   6   5       64.18       60.21      1.29 o 
   5   6   5        0.00        0.16      0.47 o 
   6   6   5       59.70       60.45      2.84 o 
   7   6   5       13.85       13.32      1.96 o 
   8   6   5       70.32       70.52      4.44 o 
   9   6   5       11.50        9.01      1.96 o 
  10   6   5        9.57       10.58      2.35 o 
  -6   7   5       15.82       18.07      1.64 o 
  -5   7   5        1.27        2.09      0.84 o 
  -4   7   5      235.00      244.87      5.68 o 
  -3   7   5      112.43      118.55      3.21 o 
  -2   7   5       27.04       23.59      2.63 o 
  -1   7   5       74.44       72.40      2.42 o 
   0   7   5        8.72        9.52      0.82 o 
   1   7   5       84.33       91.86      3.73 o 
   2   7   5        2.62        1.35      0.35 o 
   3   7   5      188.67      184.01      3.09 o 
   4   7   5        3.79        4.37      0.83 o 
   5   7   5      160.32      162.98      5.60 o 
   6   7   5      243.69      229.35      6.79 o 
   7   7   5       56.16       52.76      3.79 o 
   8   7   5      184.55      172.52      7.84 o 
   9   7   5       46.81       43.88      3.79 o 
  -5   8   5        1.98        0.83      0.82 o 
  -4   8   5        0.36        0.63      0.62 o 
  -3   8   5        5.11        4.42      1.83 o 
  -2   8   5       20.44       16.91      2.87 o 
  -1   8   5      131.07      131.99      8.23 o 
   0   8   5      103.68       86.63      2.72 o 
   1   8   5      474.79      468.26      7.82 o 
   2   8   5      117.20      109.44      2.32 o 
   3   8   5        8.50       10.73      0.81 o 
   4   8   5      283.03      271.46      5.09 o 
   5   8   5      377.11      373.54      5.95 o 
   6   8   5       70.24       72.27      3.46 o 
   7   8   5        0.18        0.13      0.91 o 
   8   8   5        0.04       -0.52      0.91 o 
   9   8   5       23.45       25.99      3.00 o 
  10   8   5       19.83       20.77      3.00 o 
  -4   9   5        0.11       -0.52      1.44 o 
  -3   9   5       16.86       22.33      3.27 o 
  -2   9   5      200.03      198.93     10.84 o 
  -1   9   5       72.15       71.42      3.37 o 
   0   9   5        8.42        5.43      0.88 o 
   1   9   5        0.52        0.26      0.42 o 
   2   9   5       84.59       91.70      2.08 o 
   3   9   5      402.43      392.79      6.06 o 
   4   9   5       20.63       22.55      1.07 o 
   5   9   5       68.10       67.78      4.09 o 
   6   9   5      106.31      108.81      4.38 o 
   7   9   5       55.48       56.68      4.05 o 
   8   9   5       14.09       13.19      2.35 o 
   9   9   5       59.06       58.77      4.57 o 
  -3  10   5       21.97       18.28      3.27 o 
  -2  10   5      111.48      121.98      7.31 o 
  -1  10   5       35.97       33.43      3.53 o 
   0  10   5       80.19       80.10      8.75 o 
   1  10   5       10.84       10.33      0.94 o 
   2  10   5        2.81        2.76      0.58 o 
   3  10   5       37.62       37.96      1.53 o 
   4  10   5       87.89       93.65      2.55 o 
   5  10   5        0.04       -0.27      0.53 o 
   6  10   5       78.29       72.57      6.92 o 
   7  10   5       18.53       23.51      2.87 o 
   8  10   5        3.85        5.88      1.83 o 
   9  10   5        0.99        0.91      1.31 o 
  -1  11   5        6.06        7.51      1.05 o 
   0  11   5        0.45        0.40      0.54 o 
   1  11   5        1.35        1.14      0.44 o 
   2  11   5        0.00        0.04      0.65 o 
   3  11   5        1.87        2.06      0.75 o 
   4  11   5        5.67        4.97      0.69 o 
   5  11   5       44.81       44.63      2.26 o 
   6  11   5        0.34        1.25      1.11 o 
   7  11   5       38.74       40.23      3.66 o 
   8  11   5       69.05       65.04      4.83 o 
   1  12   5        7.53        6.90      0.73 o 
   2  12   5       25.70       21.16      2.08 o 
   3  12   5        1.23        2.69      1.10 o 
   4  12   5       60.92       62.04      3.00 o 
   5  12   5       38.97       36.44      2.61 o 
   6  12   5        2.29        4.18      1.31 o 
   7  12   5       31.21       40.62      3.79 o 
  -6  -8   6        3.94        1.95      1.03 o 
  -5  -8   6      134.80      146.04      4.61 o 
  -4  -8   6        6.23        7.64      1.37 o 
  -3  -8   6        4.70        4.04      1.04 o 
  -2  -8   6       47.85       45.91      2.36 o 
  -1  -8   6        0.06        0.17      0.60 o 
   0  -8   6        1.97        1.69      0.73 o 
  -7  -7   6        3.74        2.21      1.07 o 
  -6  -7   6       13.11       13.07      1.57 o 
  -5  -7   6       38.39       40.12      2.29 o 
  -4  -7   6       47.52       50.71      3.13 o 
  -3  -7   6       21.46       19.60      1.91 o 
  -2  -7   6        0.84        1.29      0.60 o 
  -1  -7   6       63.23       68.35      2.31 o 
   0  -7   6       60.78       59.14      4.16 o 
   1  -7   6        0.06       -0.52      0.52 o 
   2  -7   6       35.35       34.89      2.15 o 
  -8  -6   6        2.01        1.96      1.22 o 
  -7  -6   6       19.34       22.71      2.58 o 
  -6  -6   6       32.06       30.54      2.06 o 
  -5  -6   6        4.35        3.53      1.45 o 
  -4  -6   6       37.51       35.24      2.06 o 
  -3  -6   6        9.35        9.96      1.33 o 
  -2  -6   6       48.66       48.05      1.79 o 
  -1  -6   6      283.64      275.87      5.35 o 
   0  -6   6       24.74       26.34      1.39 o 
   1  -6   6       63.96       72.28      2.35 o 
   2  -6   6       65.55       64.74      2.07 o 
   3  -6   6        4.44        4.22      0.76 o 
   4  -6   6       30.81       32.93      1.67 o 
  -8  -5   6       40.87       44.74      2.42 o 
  -7  -5   6       41.08       47.39      2.37 o 
  -6  -5   6       69.35       74.32      3.04 o 
  -5  -5   6       35.13       35.73      3.13 o 
  -4  -5   6      179.98      184.35      4.90 o 
  -3  -5   6       13.05       13.74      1.16 o 
  -2  -5   6      118.08      111.88      2.77 o 
  -1  -5   6       63.04       58.94      2.49 o 
   0  -5   6       76.04       65.87      2.43 o 
   1  -5   6      150.45      136.43      3.26 o 
   2  -5   6       52.20       48.86      1.96 o 
   3  -5   6        0.41        1.73      0.59 o 
   4  -5   6        1.90        0.96      0.57 o 
   5  -5   6        2.34        2.85      0.76 o 
  -8  -4   6        8.25       10.65      1.42 o 
  -7  -4   6      106.37      118.04      3.74 o 
  -6  -4   6       93.33       95.50      2.82 o 
  -5  -4   6      182.82      181.20      3.98 o 
  -4  -4   6      124.53      125.84      2.38 o 
  -3  -4   6      236.08      227.47      4.08 o 
  -2  -4   6      417.91      415.58      6.41 o 
  -1  -4   6      136.84      131.88      2.97 o 
   0  -4   6      111.56      101.83      2.52 o 
   1  -4   6        2.19        1.71      0.46 o 
   2  -4   6        3.46        2.72      0.56 o 
   3  -4   6       66.66       69.09      1.97 o 
   4  -4   6       10.36        9.91      0.91 o 
   5  -4   6       43.13       43.97      1.77 o 
   6  -4   6       26.77       29.75      2.68 o 
  -9  -3   6       52.94       56.32      4.64 o 
  -8  -3   6      242.62      254.20     11.88 o 
  -7  -3   6       68.57       73.96      2.92 o 
  -6  -3   6       98.81      107.92      6.61 o 
  -5  -3   6       35.38       36.64      1.48 o 
  -4  -3   6       56.59       50.78      1.38 o 
  -3  -3   6       62.79       50.22      1.34 o 
  -2  -3   6      133.55      137.93      2.38 o 
  -1  -3   6       17.32       17.24      0.95 o 
   0  -3   6       69.62       66.39      1.85 o 
   1  -3   6      102.81      106.32      2.51 o 
   2  -3   6       62.68       62.98      1.69 o 
   3  -3   6      213.94      213.36      3.83 o 
   4  -3   6      102.95      102.27      2.46 o 
   5  -3   6      118.80      115.48      3.12 o 
   6  -3   6       64.23       69.35      3.65 o 
  -9  -2   6        7.47        7.90      2.22 o 
  -8  -2   6        0.76       -0.68      0.97 o 
  -7  -2   6       54.92       48.22      2.90 o 
  -6  -2   6        9.91       10.75      1.23 o 
  -5  -2   6        3.24        1.18      0.43 o 
  -4  -2   6      873.79      861.83     10.81 o 
  -3  -2   6       50.71       48.69      1.12 o 
  -2  -2   6        9.61       11.52      0.52 o 
  -1  -2   6       15.73       15.53      0.57 o 
   0  -2   6       73.81       71.06      1.71 o 
   1  -2   6       13.39       13.56      0.64 o 
   2  -2   6      677.35      671.58      9.21 o 
   3  -2   6      183.38      170.59      3.15 o 
   4  -2   6       53.80       59.21      2.27 o 
   5  -2   6        0.71        1.12      0.49 o 
   6  -2   6       68.16       66.14      3.40 o 
   7  -2   6        2.71        2.96      1.22 o 
  -9  -1   6        0.86       -0.29      1.18 o 
  -8  -1   6        1.67        1.36      1.37 o 
  -7  -1   6        0.03       -0.36      0.87 o 
  -6  -1   6       10.91       11.66      1.10 o 
  -5  -1   6      355.70      359.25      5.28 o 
  -4  -1   6      995.60      965.29     10.49 o 
  -3  -1   6      189.44      187.81      2.65 o 
  -2  -1   6       15.25       16.27      0.60 o 
  -1  -1   6       75.42       78.66      1.43 o 
   0  -1   6       66.17       85.97      1.54 o 
   1  -1   6      141.33      139.57      2.03 o 
   2  -1   6      563.01      560.85      7.14 o 
   3  -1   6      197.19      192.91      2.74 o 
   4  -1   6      470.24      428.25      5.70 o 
   5  -1   6       71.80       71.37      1.89 o 
   6  -1   6        3.88        2.93      1.00 o 
   7  -1   6        6.30        8.36      1.50 o 
   8  -1   6       20.52       15.80      2.87 o 
  -9   0   6        1.55        0.02      1.19 o 
  -8   0   6        0.07       -0.57      0.77 o 
  -7   0   6       80.70       81.58      3.11 o 
  -6   0   6       36.18       38.15      1.93 o 
  -5   0   6      703.40      679.73      9.77 o 
  -4   0   6      260.35      262.72      3.52 o 
  -3   0   6      289.56      286.61      3.63 o 
  -2   0   6      145.73      143.12      2.24 o 
  -1   0   6       41.19       31.61      0.83 o 
   0   0   6      296.24      341.52      4.14 o 
   1   0   6       85.63       85.74      1.50 o 
   2   0   6       55.20       68.60      1.27 o 
   3   0   6       35.05       43.15      0.98 o 
   4   0   6      305.43      286.39      4.87 o 
   5   0   6       69.77       66.27      1.74 o 
   6   0   6       60.04       57.11      2.15 o 
   7   0   6       36.05       33.78      2.12 o 
   8   0   6       36.75       37.35      3.66 o 
  -8   1   6       77.63       74.68      3.21 o 
  -7   1   6       39.40       40.44      1.86 o 
  -6   1   6        8.60        8.50      0.86 o 
  -5   1   6      445.12      455.89      7.02 o 
  -4   1   6      171.12      163.41      2.87 o 
  -3   1   6        0.63        0.57      0.29 o 
  -2   1   6       90.52       80.62      1.38 o 
  -1   1   6      171.85      200.72      2.53 o 
   0   1   6       43.47       49.99      0.91 o 
   1   1   6      646.53      717.61      7.99 o 
   2   1   6        3.22        0.70      0.18 o 
   3   1   6        3.69        4.17      0.35 o 
   4   1   6      111.57      111.73      1.70 o 
   5   1   6       60.14       57.68      1.64 o 
   6   1   6      394.04      396.22      9.21 o 
   7   1   6       87.48       94.13      3.51 o 
   8   1   6       41.21       46.58      2.58 o 
   9   1   6       21.95       22.33      2.87 o 
  -8   2   6       17.98       22.37      1.92 o 
  -7   2   6       18.29       16.35      1.34 o 
  -6   2   6      124.96      116.37      3.14 o 
  -5   2   6       15.94       14.98      0.97 o 
  -4   2   6       10.69       12.40      0.86 o 
  -3   2   6       66.35       69.40      1.55 o 
  -2   2   6      197.65      210.93      2.95 o 
  -1   2   6      701.63      748.27      7.88 o 
   0   2   6       75.78       71.35      1.49 o 
   1   2   6      827.41      903.33     14.68 o 
   2   2   6       24.15       22.96      0.64 o 
   3   2   6      354.95      351.22      4.59 o 
   4   2   6      354.52      365.31      4.16 o 
   5   2   6       16.60       16.10      1.06 o 
   6   2   6       71.82       69.98      2.33 o 
   7   2   6       18.67       18.14      1.48 o 
   8   2   6       20.53       22.85      1.89 o 
   9   2   6       20.31       20.50      2.61 o 
  -8   3   6        4.57        1.91      1.13 o 
  -7   3   6       62.08       64.76      3.81 o 
  -6   3   6        0.10        0.49      0.64 o 
  -5   3   6        0.66        0.86      0.54 o 
  -4   3   6       10.23       10.98      0.90 o 
  -3   3   6      118.92      115.58      2.21 o 
  -2   3   6       71.28       77.33      1.58 o 
  -1   3   6     1110.44     1171.18     12.79 o 
   0   3   6       77.75      100.92      2.71 o 
   1   3   6       63.83      109.59      1.87 o 
   2   3   6       77.55       81.06      1.51 o 
   3   3   6      659.54      750.51     10.13 o 
   4   3   6      151.97      167.38      3.28 o 
   5   3   6      124.11      131.16      2.90 o 
   6   3   6       91.02       88.26      2.64 o 
   7   3   6       76.23       80.30      3.92 o 
   8   3   6        0.46        1.31      1.18 o 
   9   3   6        0.03       -0.91      0.91 o 
  -7   4   6       30.39       29.56      1.77 o 
  -6   4   6       63.10       61.80      2.32 o 
  -5   4   6      174.92      163.81      4.01 o 
  -4   4   6      200.34      199.37      3.76 o 
  -3   4   6      115.28      107.92      2.48 o 
  -2   4   6      383.58      365.54      5.49 o 
  -1   4   6       17.38       14.42      0.53 o 
   0   4   6        5.94        3.46      0.28 o 
   1   4   6      728.67      734.20      8.08 o 
   2   4   6       53.51       57.54      0.98 o 
   3   4   6      185.66      199.81      2.66 o 
   4   4   6       20.31       17.28      0.83 o 
   5   4   6       20.08       16.38      0.93 o 
   6   4   6       26.90       29.77      1.42 o 
   7   4   6      245.39      240.84      7.07 o 
   8   4   6      148.10      145.62      6.92 o 
   9   4   6       20.74       23.51      2.74 o 
  10   4   6       24.92       27.56      3.27 o 
  -7   5   6       21.53       21.54      1.85 o 
  -6   5   6        6.77        6.45      1.00 o 
  -5   5   6       37.45       34.18      2.69 o 
  -4   5   6      147.06      141.81      3.41 o 
  -3   5   6       14.74       12.72      0.95 o 
  -2   5   6      176.87      178.97      2.92 o 
  -1   5   6        4.41        4.65      0.42 o 
   0   5   6        6.08        4.77      0.31 o 
   1   5   6      292.66      324.66      3.86 o 
   2   5   6        5.69        3.31      0.25 o 
   3   5   6       11.19        7.06      0.32 o 
   4   5   6        0.66        0.27      0.32 o 
   5   5   6      149.33      140.86      3.01 o 
   6   5   6      166.44      175.76      4.12 o 
   7   5   6        0.02        1.27      0.98 o 
   8   5   6        0.44        0.13      0.91 o 
  10   5   6       14.23       17.24      2.74 o 
  -6   6   6       64.30       68.74      2.59 o 
  -5   6   6       37.68       36.69      2.83 o 
  -4   6   6       62.29       62.11      2.14 o 
  -3   6   6        0.18        1.75      0.54 o 
  -2   6   6        7.79        8.98      0.59 o 
  -1   6   6        8.42        9.59      0.46 o 
   0   6   6        0.09        2.59      0.43 o 
   1   6   6      237.81      238.69      3.75 o 
   2   6   6       88.46       94.48      1.78 o 
   3   6   6      189.82      187.72      2.65 o 
   4   6   6      566.79      549.00      7.53 o 
   5   6   6      463.83      455.40      7.60 o 
   6   6   6      103.34       94.13      3.72 o 
   7   6   6      284.49      280.97      8.07 o 
   8   6   6       10.16       10.19      1.96 o 
   9   6   6        1.23        1.70      1.31 o 
  10   6   6        0.06       -0.26      1.04 o 
  -5   7   6        0.96       -0.25      0.62 o 
  -4   7   6        3.79        2.46      0.69 o 
  -3   7   6       36.88       38.84      1.62 o 
  -2   7   6      294.08      277.80      4.31 o 
  -1   7   6      273.22      272.81      5.20 o 
   0   7   6      404.59      399.09      6.66 o 
   1   7   6       11.67       15.80      0.84 o 
   2   7   6      322.32      301.40      6.02 o 
   3   7   6       69.39       66.06      1.31 o 
   4   7   6        4.82        7.46      0.51 o 
   5   7   6        4.50        4.48      0.64 o 
   6   7   6       21.22       21.80      1.82 o 
   7   7   6       30.73       31.61      3.00 o 
   8   7   6       17.58       16.85      2.48 o 
   9   7   6       22.01       22.86      2.87 o 
  10   7   6        0.05        0.26      1.18 o 
  -5   8   6       15.32       19.48      1.35 o 
  -4   8   6       80.95       78.10      2.38 o 
  -3   8   6       29.01       33.75      2.13 o 
  -2   8   6       17.95       20.59      1.61 o 
  -1   8   6       17.93       14.40      1.35 o 
   0   8   6      142.54      142.46      3.30 o 
   1   8   6      352.51      354.40      6.22 o 
   2   8   6       12.01       11.12      0.72 o 
   3   8   6        3.00        3.53      0.36 o 
   4   8   6      488.45      480.34      9.14 o 
   5   8   6        0.03       -0.18      0.34 o 
   6   8   6        0.37        0.28      0.72 o 
   7   8   6      152.61      171.48      7.84 o 
   8   8   6       13.98       12.02      2.22 o 
   9   8   6        5.06        5.62      1.83 o 
  10   8   6       19.44       14.50      2.74 o 
  -4   9   6       28.46       32.98      2.96 o 
  -3   9   6       54.08       55.00      2.74 o 
  -2   9   6       91.60       89.46      3.37 o 
  -1   9   6       48.64       53.45      2.44 o 
   0   9   6        0.70        0.98      0.51 o 
   1   9   6       58.10       55.07      1.70 o 
   2   9   6        4.84        3.80      0.55 o 
   3   9   6        4.44        3.31      0.39 o 
   4   9   6      140.12      142.81     10.77 o 
   5   9   6       39.58       37.68      2.34 o 
   6   9   6        1.80        2.80      0.49 o 
   7   9   6        0.38        0.65      1.04 o 
   8   9   6        1.42        1.57      1.31 o 
   9   9   6       77.97       75.49      5.35 o 
  -3  10   6       21.63       26.90      3.33 o 
  -2  10   6        8.41        6.31      1.56 o 
  -1  10   6        2.41        4.69      1.10 o 
   0  10   6        0.93        0.52      0.58 o 
   1  10   6        1.45        3.76      0.64 o 
   2  10   6       32.74       32.37      1.37 o 
   3  10   6       41.79       40.59      1.65 o 
   4  10   6       80.78       79.67      4.70 o 
   5  10   6       37.49       38.53      3.27 o 
   6  10   6      173.78      178.53      8.10 o 
   7  10   6       34.85       28.99      3.13 o 
   8  10   6        6.64        6.79      1.96 o 
   9  10   6        0.02       -0.65      1.18 o 
  -1  11   6        0.46        0.11      0.78 o 
   0  11   6       11.26       11.92      1.42 o 
   1  11   6       59.87       57.87      2.56 o 
   2  11   6      124.24      135.69      3.51 o 
   3  11   6       47.78       50.23      1.93 o 
   4  11   6       28.25       32.58      1.66 o 
   5  11   6       57.39       55.24      4.05 o 
   6  11   6       30.55       31.08      3.13 o 
   7  11   6       11.02       14.89      2.61 o 
   8  11   6        0.60        1.18      1.31 o 
   1  12   6       29.50       31.33      2.17 o 
   2  12   6        0.41        0.72      0.92 o 
   4  12   6       52.34       43.88      2.35 o 
   5  12   6       15.07       15.16      3.07 o 
   6  12   6        1.29        2.09      1.57 o 
   7  12   6        2.21        1.57      1.44 o 
  -4  -8   7       27.34       27.73      2.11 o 
  -3  -8   7        0.30        0.99      0.92 o 
  -2  -8   7       17.59       17.80      2.61 o 
  -6  -7   7       61.78       73.01      3.31 o 
  -5  -7   7       54.22       51.62      3.29 o 
  -4  -7   7        2.79        1.77      0.90 o 
  -3  -7   7       10.85       11.03      1.77 o 
  -2  -7   7        0.10        0.02      0.70 o 
  -1  -7   7        2.95        1.64      0.89 o 
   0  -7   7      155.47      149.25      3.88 o 
   1  -7   7       32.16       30.13      2.04 o 
  -7  -6   7       45.56       44.53      3.27 o 
  -6  -6   7      128.70      129.65      4.40 o 
  -5  -6   7       46.84       47.85      2.55 o 
  -4  -6   7       41.33       41.55      2.36 o 
  -3  -6   7       14.54       15.44      1.98 o 
  -2  -6   7       17.80       18.45      1.25 o 
  -1  -6   7        0.11       -0.47      0.47 o 
   0  -6   7       82.84       80.86      2.58 o 
   1  -6   7       76.36       80.26      2.61 o 
   2  -6   7        2.47        2.29      0.71 o 
   3  -6   7        0.26        0.51      0.66 o 
  -8  -5   7        0.08        0.52      1.83 o 
  -7  -5   7       61.30       68.88      3.92 o 
  -6  -5   7        1.60        3.37      1.24 o 
  -5  -5   7        8.24       10.04      1.33 o 
  -4  -5   7       38.44       34.81      2.08 o 
  -3  -5   7       23.23       23.82      1.31 o 
  -2  -5   7       81.12       77.53      2.34 o 
  -1  -5   7        0.03        0.38      0.50 o 
   0  -5   7       14.07       13.65      1.07 o 
   1  -5   7        0.03        0.34      0.51 o 
   2  -5   7        1.93        1.46      0.87 o 
   3  -5   7       10.05        8.39      0.91 o 
   4  -5   7       79.71       85.68      2.55 o 
  -8  -4   7       20.76       20.52      2.55 o 
  -7  -4   7       11.21       11.44      1.42 o 
  -6  -4   7       24.89       29.78      1.84 o 
  -5  -4   7        0.02       -0.55      0.67 o 
  -4  -4   7       46.40       47.20      3.68 o 
  -3  -4   7       29.46       29.18      1.89 o 
  -2  -4   7      200.37      192.31      3.83 o 
  -1  -4   7       17.77       18.36      1.01 o 
   0  -4   7        1.08        0.94      0.47 o 
   1  -4   7       13.33       11.65      1.55 o 
   2  -4   7       79.21       78.90      2.85 o 
   3  -4   7      119.83      118.04      2.80 o 
   4  -4   7      112.01      110.61      3.59 o 
   5  -4   7       42.99       43.01      3.00 o 
  -8  -3   7        0.49       -0.95      1.04 o 
  -7  -3   7        0.06        0.77      1.00 o 
  -6  -3   7        7.56        6.54      1.11 o 
  -5  -3   7       74.38       75.20      2.43 o 
  -4  -3   7       43.46       45.20      1.35 o 
  -3  -3   7      430.23      405.98      6.42 o 
  -2  -3   7      226.69      226.71      4.04 o 
  -1  -3   7      107.00       96.95      2.28 o 
   0  -3   7      125.51      115.65      2.79 o 
   1  -3   7       40.23       39.86      1.51 o 
   2  -3   7        4.66        3.85      0.64 o 
   3  -3   7       17.86       17.36      1.00 o 
   4  -3   7       78.64       73.33      2.08 o 
   5  -3   7        6.07        5.53      3.13 o 
   6  -3   7        1.13        0.16      1.04 o 
  -8  -2   7        8.82        8.75      1.73 o 
  -7  -2   7       49.47       58.71      3.27 o 
  -6  -2   7      149.52      138.02      7.38 o 
  -5  -2   7       10.35       10.05      0.82 o 
  -4  -2   7        6.01        7.27      0.66 o 
  -3  -2   7      270.69      270.31      3.84 o 
  -2  -2   7       12.09       11.33      0.58 o 
  -1  -2   7       82.60       82.11      1.48 o 
   0  -2   7       19.41       19.98      1.02 o 
   1  -2   7      164.26      150.75      3.20 o 
   2  -2   7      179.41      151.44      3.27 o 
   3  -2   7      171.26      161.00      3.11 o 
   4  -2   7      116.57      104.84      2.42 o 
   5  -2   7        0.02       -0.53      0.78 o 
   6  -2   7        6.99        7.84      1.52 o 
   7  -2   7       12.67       13.17      2.68 o 
  -8  -1   7       45.48       47.33      3.22 o 
  -7  -1   7       49.39       45.09      2.90 o 
  -6  -1   7      128.36      137.23      4.93 o 
  -5  -1   7       10.05        9.26      0.81 o 
  -4  -1   7      136.47      126.53      2.49 o 
  -3  -1   7       84.03       81.76      1.79 o 
  -2  -1   7       10.59        9.25      0.67 o 
  -1  -1   7        1.54        1.05      0.31 o 
   0  -1   7        1.81        2.09      0.29 o 
   1  -1   7       97.16       98.98      1.66 o 
   2  -1   7      234.82      224.99      4.16 o 
   3  -1   7       46.85       44.47      1.35 o 
   4  -1   7       24.21       16.95      0.92 o 
   5  -1   7       18.00       16.62      1.65 o 
   6  -1   7       81.69       80.81      3.98 o 
   7  -1   7        0.59       -0.52      1.18 o 
  -8   0   7       16.00       21.18      3.24 o 
  -7   0   7       99.20      102.22      5.43 o 
  -6   0   7       23.80       27.16      1.74 o 
  -5   0   7       91.55       86.36      2.82 o 
  -4   0   7       20.56       23.72      1.00 o 
  -3   0   7        5.63        6.44      0.50 o 
  -2   0   7        2.89        3.35      0.42 o 
  -1   0   7        0.34        1.75      0.33 o 
   0   0   7       19.44       26.67      0.88 o 
   1   0   7      156.94      161.73      2.21 o 
   2   0   7        0.37       -0.21      0.21 o 
   3   0   7      495.35      486.51      5.91 o 
   4   0   7      460.15      442.62      6.35 o 
   5   0   7       95.31       97.65      2.90 o 
   6   0   7       21.78       24.42      2.48 o 
   7   0   7       35.78       30.43      3.13 o 
   8   0   7        6.85        4.83      1.96 o 
  -8   1   7       17.50       14.36      2.03 o 
  -7   1   7       14.59       14.85      2.01 o 
  -6   1   7       29.95       30.09      1.57 o 
  -5   1   7       92.87       99.36      2.45 o 
  -4   1   7      161.88      160.16      2.89 o 
  -3   1   7      112.01      108.87      2.17 o 
  -2   1   7       22.03       22.31      0.73 o 
  -1   1   7      399.82      391.14      4.78 o 
   0   1   7      265.49      271.27      3.27 o 
   1   1   7      280.78      274.80      3.51 o 
   2   1   7       83.40       85.23      1.48 o 
   3   1   7      203.21      202.68      2.83 o 
   4   1   7       21.92       23.88      1.13 o 
   5   1   7       86.55       86.35      3.05 o 
   6   1   7        3.66        4.27      1.04 o 
   7   1   7        0.76        1.31      0.74 o 
   8   1   7        7.92        7.84      1.29 o 
  -8   2   7        0.49       -0.09      0.90 o 
  -7   2   7        8.56        7.46      1.72 o 
  -6   2   7       86.08       80.51      3.90 o 
  -5   2   7       46.66       46.84      1.65 o 
  -4   2   7       81.38       78.51      2.03 o 
  -3   2   7      305.24      309.55      4.72 o 
  -2   2   7      538.84      543.95      7.07 o 
  -1   2   7      323.23      357.49      4.46 o 
   0   2   7      265.10      255.66      3.62 o 
   1   2   7      108.39      129.55      2.55 o 
   2   2   7      622.49      625.79      7.12 o 
   3   2   7      142.58      155.19      2.23 o 
   4   2   7       91.84       81.94      2.07 o 
   5   2   7       33.85       36.78      1.59 o 
   6   2   7       11.05       13.16      1.75 o 
   7   2   7       53.25       51.41      2.45 o 
   8   2   7        2.76        0.54      0.85 o 
   9   2   7        4.82        5.49      1.70 o 
  -7   3   7       44.59       42.39      2.06 o 
  -6   3   7      166.66      166.44      6.64 o 
  -5   3   7      164.89      156.89      3.35 o 
  -4   3   7      181.36      160.12      3.23 o 
  -3   3   7        2.51        1.18      0.38 o 
  -2   3   7        0.07        1.35      0.33 o 
  -1   3   7      686.59      679.19      8.44 o 
   0   3   7       86.63       84.43      1.78 o 
   1   3   7      244.38      246.61      4.12 o 
   2   3   7       34.11       34.06      0.82 o 
   3   3   7       92.38       81.97      1.68 o 
   4   3   7      201.20      219.07      4.79 o 
   5   3   7      511.97      475.13      8.94 o 
   6   3   7      327.20      316.34     13.42 o 
   7   3   7        0.06        0.09      0.50 o 
   8   3   7        4.89        5.62      1.70 o 
   9   3   7       26.59       30.82      3.27 o 
  -7   4   7       12.55       11.83      1.32 o 
  -6   4   7       54.62       47.44      2.71 o 
  -5   4   7       42.51       40.48      2.39 o 
  -4   4   7       89.60       93.91      2.34 o 
  -3   4   7      101.60       90.75      2.49 o 
  -2   4   7       44.24       52.35      1.75 o 
  -1   4   7      185.01      210.17      3.06 o 
   0   4   7      295.35      311.16      3.91 o 
   1   4   7       10.69       13.16      0.66 o 
   2   4   7        4.13        4.56      0.29 o 
   3   4   7      194.96      186.63      3.05 o 
   4   4   7      340.47      334.30      5.07 o 
   5   4   7       37.18       33.45      1.51 o 
   6   4   7        0.02        0.47      0.49 o 
   7   4   7      412.80      398.38      9.49 o 
   8   4   7       15.97       13.45      2.22 o 
   9   4   7       37.37       32.00      3.27 o 
  -7   5   7        9.79        8.84      1.30 o 
  -6   5   7       11.93       11.19      1.39 o 
  -5   5   7        2.43        2.19      0.75 o 
  -4   5   7        4.10        5.90      0.83 o 
  -3   5   7        0.68        0.96      0.54 o 
  -2   5   7        0.88        0.36      0.41 o 
  -1   5   7       50.47       50.07      1.14 o 
   0   5   7      428.52      414.95      5.02 o 
   1   5   7      219.58      233.30      2.66 o 
   2   5   7      941.99      983.45     10.72 o 
   3   5   7      169.95      166.66      2.80 o 
   4   5   7      233.79      233.96      3.79 o 
   5   5   7      210.88      207.77      4.04 o 
   6   5   7      150.75      153.35      3.82 o 
   7   5   7      118.89      118.52      5.55 o 
   8   5   7        3.85        3.53      1.44 o 
   9   5   7       18.64       18.55      2.61 o 
  -6   6   7        3.55        2.13      1.25 o 
  -5   6   7        8.85       10.02      1.08 o 
  -4   6   7       35.74       32.19      1.59 o 
  -3   6   7      185.67      184.97      3.99 o 
  -2   6   7      213.04      209.22      4.18 o 
  -1   6   7       22.69       24.32      1.53 o 
   0   6   7      408.70      396.76      4.84 o 
   1   6   7      138.39      124.51      1.80 o 
   2   6   7        0.56        1.05      0.23 o 
   3   6   7        5.83        7.57      0.50 o 
   4   6   7        2.67        0.56      0.34 o 
   5   6   7        1.68        1.11      0.38 o 
   6   6   7       87.04       83.26      3.72 o 
   7   6   7        3.64        5.04      1.16 o 
   8   6   7        3.40        2.61      1.31 o 
   9   6   7        2.96        2.09      1.44 o 
  -5   7   7       13.82       13.91      1.25 o 
  -4   7   7        2.93        1.37      0.65 o 
  -3   7   7        0.29        0.92      0.53 o 
  -2   7   7        6.91        5.39      0.81 o 
  -1   7   7     1093.24     1082.88     16.34 o 
   0   7   7      113.26      113.63      2.85 o 
   1   7   7       21.56       23.24      1.02 o 
   2   7   7      286.20      273.42      4.22 o 
   3   7   7        8.61       10.16      0.87 o 
   4   7   7      142.68      131.13      2.32 o 
   5   7   7      152.52      154.75      3.13 o 
   6   7   7      220.66      212.37      9.01 o 
   7   7   7       14.33       15.28      2.35 o 
   8   7   7       22.70       18.02      2.61 o 
   9   7   7        0.29        0.13      1.18 o 
  -5   8   7        1.74        2.53      0.80 o 
  -4   8   7       31.73       30.33      1.64 o 
  -3   8   7        0.40        0.13      0.47 o 
  -2   8   7        2.54        1.84      0.80 o 
  -1   8   7        6.79        5.45      0.80 o 
   0   8   7        5.37        7.10      0.83 o 
   1   8   7       90.91       92.00      2.50 o 
   2   8   7      251.94      244.70      3.59 o 
   3   8   7      188.62      188.55      6.15 o 
   4   8   7       97.51       86.92      2.65 o 
   5   8   7       28.23       23.16      0.98 o 
   6   8   7       31.48       28.01      3.07 o 
   8   8   7       41.08       42.84      3.92 o 
   9   8   7        1.17        0.00      1.18 o 
  -4   9   7        4.61        4.87      1.44 o 
  -3   9   7       43.10       45.66      2.59 o 
  -2   9   7       29.16       31.04      2.06 o 
  -1   9   7       31.25       26.30      1.81 o 
   0   9   7        2.39        2.69      0.62 o 
   1   9   7      124.55      113.37      3.65 o 
   2   9   7       36.71       39.39      1.12 o 
   3   9   7      255.99      242.88      6.65 o 
   4   9   7      303.53      305.03      9.66 o 
   5   9   7      196.72      198.51      8.49 o 
   6   9   7       37.71       38.80      4.24 o 
   7   9   7        1.05        0.84      0.57 o 
   8   9   7        2.06        0.78      1.18 o 
   9   9   7        0.07        0.65      1.18 o 
  -3  10   7       23.48       26.17      2.68 o 
  -2  10   7        5.23        5.75      1.18 o 
  -1  10   7        8.94        6.99      1.23 o 
   0  10   7       19.05       21.49      1.38 o 
   1  10   7       34.06       34.56      1.45 o 
   2  10   7       81.71       86.07      2.24 o 
   3  10   7      286.38      296.67     18.35 o 
   4  10   7        1.57        0.26      0.91 o 
   5  10   7        0.33       -0.65      0.78 o 
   6  10   7        1.70       -0.39      1.04 o 
   7  10   7       37.97       36.05      3.53 o 
   8  10   7       14.89       17.84      1.36 o 
   9  10   7       15.53       13.58      2.61 o 
  -1  11   7        1.26        4.08      1.41 o 
   0  11   7        0.02        0.10      0.77 o 
   1  11   7        3.16        3.36      0.70 o 
   2  11   7      156.40      160.77      5.13 o 
   3  11   7       36.61       41.92      5.68 o 
   4  11   7        0.01       -0.91      0.91 o 
   5  11   7        0.23       -0.13      1.04 o 
   6  11   7        2.49        0.39      1.31 o 
   7  11   7        3.01        3.27      1.57 o 
   8  11   7       28.61       41.40      4.05 o 
   1  12   7        4.25        4.79      1.10 o 
   2  12   7        0.33        1.31      1.57 o 
   3  12   7        9.75       10.25      1.60 o 
   4  12   7       18.42       22.99      2.87 o 
   5  12   7       78.76       88.68      5.49 o 
   6  12   7       15.30       13.32      2.48 o 
   7  12   7       17.05       18.28      2.87 o 
  -4  -7   8        0.08        0.87      0.93 o 
  -3  -7   8       11.02       10.69      1.50 o 
  -2  -7   8        7.74        7.15      1.33 o 
  -1  -7   8       20.47       19.50      1.96 o 
  -6  -6   8        2.92       -0.02      1.70 o 
  -5  -6   8       10.57       11.27      1.58 o 
  -4  -6   8       15.28       19.99      1.85 o 
  -3  -6   8       12.40       11.06      1.42 o 
  -2  -6   8        1.68        0.77      0.60 o 
  -1  -6   8       25.98       25.07      1.92 o 
   0  -6   8       22.44       21.45      1.45 o 
   1  -6   8        7.19        6.98      1.36 o 
   2  -6   8       42.97       48.03      2.19 o 
  -7  -5   8        0.94        0.84      1.34 o 
  -6  -5   8       67.14       65.23      7.84 o 
  -5  -5   8       26.59       28.47      2.59 o 
  -4  -5   8        5.06        3.55      1.07 o 
  -3  -5   8        2.79        3.02      0.67 o 
  -2  -5   8       15.38       15.40      1.17 o 
  -1  -5   8      180.84      179.56      4.15 o 
   0  -5   8       92.48       89.89      3.28 o 
   1  -5   8       74.16       79.74      2.55 o 
   2  -5   8       25.35       25.58      1.53 o 
   3  -5   8       38.45       42.81      3.17 o 
  -7  -4   8       57.16       67.21      3.97 o 
  -6  -4   8        0.08       -0.51      1.04 o 
  -5  -4   8       33.40       35.70      2.72 o 
  -4  -4   8      149.99      144.28      4.44 o 
  -3  -4   8       30.58       30.44      1.51 o 
  -2  -4   8       49.78       47.12      1.88 o 
  -1  -4   8       50.80       48.46      1.90 o 
   0  -4   8        4.36        4.15      0.73 o 
   1  -4   8       31.03       30.35      1.53 o 
   2  -4   8       30.83       28.31      1.48 o 
   3  -4   8        0.79        1.03      0.60 o 
   4  -4   8        1.05       -0.16      0.87 o 
  -8  -3   8       40.16       39.86      2.95 o 
  -7  -3   8       30.61       31.23      2.54 o 
  -6  -3   8      108.78      111.36      5.19 o 
  -5  -3   8       16.32       16.64      1.45 o 
  -4  -3   8        5.34        6.85      0.77 o 
  -3  -3   8       15.33       13.89      0.95 o 
  -2  -3   8      102.07      107.30      2.54 o 
  -1  -3   8       99.46       98.85      2.44 o 
   0  -3   8      171.22      160.74      3.58 o 
   1  -3   8       41.56       42.58      1.77 o 
   2  -3   8       33.62       30.97      1.47 o 
   3  -3   8       20.58       21.18      2.43 o 
   4  -3   8        6.54        7.49      2.09 o 
   5  -3   8       96.39       94.84      8.23 o 
  -8  -2   8       31.96       36.16      3.98 o 
  -7  -2   8       62.12       62.98      3.66 o 
  -6  -2   8       30.14       30.48      2.34 o 
  -5  -2   8       62.23       61.09      2.53 o 
  -4  -2   8        7.15        6.55      0.73 o 
  -3  -2   8       72.05       74.28      1.78 o 
  -2  -2   8        9.08        9.43      0.76 o 
  -1  -2   8       58.14       58.64      2.30 o 
   0  -2   8       42.63       39.09      2.00 o 
   1  -2   8       57.40       56.20      2.45 o 
   2  -2   8       25.50       18.65      1.30 o 
   3  -2   8       38.98       39.49      1.89 o 
   4  -2   8       44.45       36.86      2.38 o 
   5  -2   8       51.45       57.97      3.20 o 
   6  -2   8       15.54       15.31      2.87 o 
  -8  -1   8       10.21        8.45      1.82 o 
  -7  -1   8       10.40        8.33      1.60 o 
  -6  -1   8        0.17       -0.40      0.91 o 
  -5  -1   8        6.05        6.61      0.85 o 
  -4  -1   8       78.68       74.26      1.99 o 
  -3  -1   8        3.15        4.51      0.55 o 
  -2  -1   8       18.81       16.78      0.79 o 
  -1  -1   8       85.75       77.93      1.61 o 
   0  -1   8       58.27       55.90      1.39 o 
   1  -1   8       89.78       87.49      1.88 o 
   2  -1   8      537.67      501.56      8.18 o 
   3  -1   8       69.54       70.72      2.22 o 
   4  -1   8       65.92       67.78      3.10 o 
   5  -1   8      147.89      149.61      5.42 o 
   6  -1   8        0.10        0.13      1.04 o 
   7  -1   8       32.80       39.31      3.92 o 
  -8   0   8        1.08        3.58      2.15 o 
  -7   0   8       10.94       13.36      1.70 o 
  -6   0   8       20.24       18.49      1.63 o 
  -5   0   8        7.73        6.94      0.88 o 
  -4   0   8      164.85      168.87      5.30 o 
  -3   0   8      360.27      349.85      5.54 o 
  -2   0   8      376.82      347.16      4.98 o 
  -1   0   8       29.29       28.25      0.91 o 
   0   0   8      155.41      144.69      2.77 o 
   1   0   8       20.74       18.68      0.66 o 
   2   0   8       14.57       17.32      0.93 o 
   3   0   8       25.44       25.44      1.14 o 
   4   0   8      150.28      147.45      3.93 o 
   5   0   8       12.59       12.67      1.96 o 
   6   0   8       15.10       14.37      2.22 o 
   7   0   8        0.04       -0.91      0.91 o 
  -8   1   8        0.01       -0.25      0.95 o 
  -7   1   8       15.78       15.56      1.65 o 
  -6   1   8        0.85        2.18      0.73 o 
  -5   1   8      151.39      140.32      3.44 o 
  -4   1   8      163.33      167.86      3.73 o 
  -3   1   8        1.05        1.24      0.46 o 
  -2   1   8      264.21      241.18      4.01 o 
  -1   1   8      545.28      553.20      7.16 o 
   0   1   8       86.83       84.26      1.45 o 
   1   1   8       38.72       41.30      0.93 o 
   2   1   8      210.08      205.07      2.89 o 
   3   1   8        0.30       -0.25      0.31 o 
   4   1   8       86.05       93.20      2.68 o 
   5   1   8       83.49       84.58      3.09 o 
   6   1   8        5.35        4.36      1.18 o 
   7   1   8        2.04        2.61      1.44 o 
   8   1   8       20.79       18.28      2.74 o 
  -7   2   8       21.26       23.01      1.77 o 
  -6   2   8        0.23       -0.35      0.57 o 
  -5   2   8        9.95       10.60      1.03 o 
  -4   2   8        1.25        0.97      0.57 o 
  -3   2   8      659.43      613.64      9.77 o 
  -2   2   8       20.46       16.88      0.85 o 
  -1   2   8       17.36       26.26      0.85 o 
   0   2   8        4.52        6.88      0.56 o 
   1   2   8       51.59       43.55      1.20 o 
   2   2   8      251.04      228.48      4.03 o 
   3   2   8      354.41      330.40      5.64 o 
   4   2   8      284.47      269.31      5.58 o 
   5   2   8       39.89       41.82      4.11 o 
   6   2   8       24.67       22.38      1.57 o 
   7   2   8       29.79       27.43      1.93 o 
   8   2   8      102.89      112.45      4.25 o 
  -7   3   8        2.42        2.71      0.90 o 
  -6   3   8        9.66       10.71      1.56 o 
  -5   3   8        1.60        0.46      0.58 o 
  -4   3   8        6.83        6.36      0.90 o 
  -3   3   8       26.66       31.17      1.43 o 
  -2   3   8        4.73        1.48      0.50 o 
  -1   3   8       30.19       27.35      1.07 o 
   0   3   8      130.15      136.32      2.56 o 
   1   3   8      409.16      403.35      5.80 o 
   2   3   8     1421.43     1381.90     19.48 o 
   3   3   8       66.07       64.44      1.69 o 
   4   3   8        9.18        9.11      0.73 o 
   5   3   8      351.21      355.06      7.11 o 
   6   3   8        6.78        9.56      2.94 o 
   7   3   8       12.44       12.60      1.34 o 
   8   3   8       90.30       93.51      5.49 o 
   9   3   8        8.63       10.32      2.22 o 
  -7   4   8       31.16       33.10      2.07 o 
  -6   4   8       16.83       18.19      1.59 o 
  -5   4   8       16.01       16.11      1.27 o 
  -4   4   8       13.69       10.67      1.17 o 
  -3   4   8       24.73       24.11      1.50 o 
  -2   4   8       11.04       11.60      0.90 o 
  -1   4   8      197.97      201.96      3.52 o 
   0   4   8      316.40      304.02      4.70 o 
   1   4   8     1823.98     1708.86     21.53 o 
   2   4   8      610.79      584.27      8.75 o 
   3   4   8      223.29      238.54      3.75 o 
   4   4   8       16.32       19.37      0.94 o 
   5   4   8      264.95      234.87      5.04 o 
   6   4   8       14.82        9.87      1.19 o 
   7   4   8       40.55       41.25      3.13 o 
   8   4   8       14.36       14.76      2.35 o 
   9   4   8        0.02        0.13      1.04 o 
  -6   5   8       90.71       85.82      2.93 o 
  -5   5   8      156.80      167.41      4.11 o 
  -4   5   8      104.22      104.36      3.05 o 
  -3   5   8       29.25       33.71      2.91 o 
  -2   5   8       33.61       30.45      1.39 o 
  -1   5   8      112.35      107.85      3.73 o 
   0   5   8        5.67        5.92      0.72 o 
   1   5   8      574.05      552.18      6.98 o 
   2   5   8       17.46       14.78      0.96 o 
   3   5   8       13.83       11.99      0.86 o 
   4   5   8        9.36        8.93      0.81 o 
   5   5   8        1.92        0.71      0.44 o 
   6   5   8       44.06       46.12      2.25 o 
   7   5   8        9.67       10.71      1.96 o 
   8   5   8        0.66        0.26      1.04 o 
   9   5   8       15.50       10.32      2.22 o 
  -6   6   8        0.15       -0.09      0.71 o 
  -5   6   8        4.26        5.28      0.94 o 
  -4   6   8       12.54       13.60      1.43 o 
  -3   6   8      254.55      250.42      5.75 o 
  -2   6   8       19.48       15.90      1.28 o 
  -1   6   8       82.71       93.56      2.14 o 
   0   6   8      955.94      909.59     11.00 o 
   1   6   8      341.34      322.71      4.41 o 
   2   6   8       88.36       85.55      1.94 o 
   3   6   8      593.52      589.58     10.42 o 
   4   6   8      531.70      473.90      8.61 o 
   5   6   8      161.40      143.96      3.61 o 
   6   6   8       72.50       76.09      3.40 o 
   7   6   8        2.01        0.78      1.04 o 
   8   6   8        8.78        9.14      1.96 o 
   9   6   8       17.99       19.46      2.87 o 
  -5   7   8        1.79        1.99      0.78 o 
  -4   7   8       24.28       26.46      1.53 o 
  -3   7   8       95.34       98.56      2.74 o 
  -2   7   8        7.15        5.36      0.69 o 
  -1   7   8        0.43        0.00      0.49 o 
   0   7   8       21.77       19.54      1.40 o 
   1   7   8       20.22       21.63      1.17 o 
   2   7   8        0.13        0.19      0.59 o 
   3   7   8       30.85       34.79      1.05 o 
   4   7   8      130.21      118.25      2.93 o 
   5   7   8      725.02      669.34     11.77 o 
   6   7   8        0.75        1.39      0.85 o 
   7   7   8        0.04        0.00      0.91 o 
   8   7   8       32.09       26.90      3.13 o 
   9   7   8       49.97       51.33      4.31 o 
  -4   8   8        2.97        2.13      0.68 o 
  -3   8   8        0.17       -0.30      0.42 o 
  -2   8   8      129.26      140.01      8.16 o 
  -1   8   8      141.52      141.00      3.86 o 
   0   8   8       27.97       30.41      1.50 o 
   1   8   8       79.00       76.66      2.28 o 
   2   8   8      543.19      531.46     12.28 o 
   3   8   8      406.10      413.87      9.88 o 
   4   8   8      158.72      144.91      4.50 o 
   5   8   8        4.09        2.81      0.69 o 
   6   8   8       11.15        7.26      0.99 o 
   7   8   8        4.16        3.57      1.04 o 
   8   8   8        0.23        0.13      1.04 o 
   9   8   8       27.86       29.52      3.53 o 
  -3   9   8       12.93       12.15      1.57 o 
  -2   9   8      135.50      139.15      4.85 o 
  -1   9   8       17.94       22.65      1.90 o 
   0   9   8        7.00        5.73      0.85 o 
   1   9   8       49.31       50.31      1.91 o 
   2   9   8       20.72       20.14      1.47 o 
   3   9   8       10.64       10.72      1.28 o 
   4   9   8      141.76      133.51      8.16 o 
   5   9   8        2.33        1.96      1.18 o 
   6   9   8       47.66       43.40      3.66 o 
   7   9   8       47.27       46.31      3.53 o 
   8   9   8        0.42        0.18      0.65 o 
   9   9   8        0.26        0.26      1.18 o 
  -2  10   8       21.61       18.67      1.78 o 
  -1  10   8        0.54        0.94      0.80 o 
   0  10   8       57.36       62.92      2.83 o 
   1  10   8       19.12       18.60      1.31 o 
   2  10   8        0.01        1.06      0.71 o 
   3  10   8        0.51        1.51      0.87 o 
   4  10   8        4.70        4.44      1.57 o 
   5  10   8       75.42       71.31      4.83 o 
   6  10   8       67.91       85.28      5.35 o 
   7  10   8       24.30       27.82      3.27 o 
   8  10   8        1.23        1.89      0.72 o 
  -1  11   8        0.34        0.01      0.87 o 
   0  11   8       34.56       37.48      1.93 o 
   1  11   8       14.28       13.03      1.43 o 
   2  11   8       17.92       18.26      1.60 o 
   3  11   8       20.01       20.16      1.66 o 
   4  11   8       66.28       74.18      4.83 o 
   5  11   8       91.53       88.55      5.62 o 
   6  11   8       43.47       44.27      4.05 o 
   7  11   8        9.38       13.32      2.48 o 
   8  11   8        0.15        1.04      1.44 o 
   1  12   8        3.87        4.22      1.09 o 
   2  12   8       79.11       83.42      3.27 o 
   3  12   8        5.85        3.30      1.16 o 
   4  12   8       26.11       25.47      3.13 o 
   5  12   8       80.34       88.29      5.62 o 
   6  12   8       75.39       67.39      5.09 o 
  -4  -6   9       10.05       15.73      2.17 o 
  -3  -6   9       15.00       14.52      1.79 o 
  -2  -6   9       35.84       37.78      2.36 o 
  -1  -6   9       11.59       11.97      1.22 o 
   0  -6   9       26.16       26.65      2.09 o 
  -6  -5   9       96.38       96.16      8.03 o 
  -5  -5   9       52.46       50.30      3.45 o 
  -4  -5   9       30.54       30.20      4.11 o 
  -3  -5   9        2.54        1.81      1.19 o 
  -2  -5   9        9.01       11.08      1.13 o 
  -1  -5   9        3.36        2.73      0.75 o 
   0  -5   9       11.79       11.91      1.18 o 
   1  -5   9        1.64        1.18      0.67 o 
   2  -5   9        3.59        3.62      0.97 o 
  -6  -4   9        0.53       -0.01      1.06 o 
  -5  -4   9       55.41       63.67      3.77 o 
  -4  -4   9       13.03       14.30      1.95 o 
  -3  -4   9       46.58       40.25      2.07 o 
  -2  -4   9       21.19       21.96      1.38 o 
  -1  -4   9       13.80       12.93      1.21 o 
   0  -4   9       49.52       46.09      3.49 o 
   1  -4   9       59.90       57.46      3.07 o 
   2  -4   9        3.38        4.26      1.07 o 
   3  -4   9       19.80       26.48      2.40 o 
  -7  -3   9       15.61       10.19      3.00 o 
  -6  -3   9       14.71        9.66      2.61 o 
  -5  -3   9        1.82        0.08      1.00 o 
  -4  -3   9       21.92       19.86      2.16 o 
  -3  -3   9        0.11       -0.34      0.54 o 
  -2  -3   9      151.06      154.32      4.23 o 
  -1  -3   9       73.85       75.24      3.64 o 
   0  -3   9        5.89        8.09      0.91 o 
   1  -3   9        6.09        7.56      0.91 o 
   2  -3   9       48.38       41.94      2.02 o 
   3  -3   9        0.84        1.13      0.84 o 
   4  -3   9        9.29       11.18      1.69 o 
  -7  -2   9        0.63        0.77      1.19 o 
  -6  -2   9        6.49        5.32      1.47 o 
  -5  -2   9        2.00        0.99      0.97 o 
  -4  -2   9        2.32        2.42      0.69 o 
  -3  -2   9       60.36       57.28      2.34 o 
  -2  -2   9       41.11       44.65      2.04 o 
  -1  -2   9      128.45      125.55      3.15 o 
   0  -2   9      851.56      822.93     12.85 o 
   1  -2   9      150.74      147.47      3.46 o 
   2  -2   9        0.36        0.40      0.55 o 
   3  -2   9        9.65        9.40      1.41 o 
   4  -2   9        8.44        8.37      1.50 o 
   5  -2   9       11.91       12.27      1.73 o 
  -7  -1   9       16.72       18.58      2.19 o 
  -6  -1   9        6.16        9.07      1.65 o 
  -5  -1   9      142.74      141.00      6.54 o 
  -4  -1   9       18.97       18.55      1.19 o 
  -3  -1   9       69.34       71.76      5.09 o 
  -2  -1   9       76.36       72.71      1.96 o 
  -1  -1   9      187.03      180.21      3.90 o 
   0  -1   9        7.91        7.83      0.92 o 
   1  -1   9       10.99       10.18      1.02 o 
   2  -1   9       21.76       18.43      2.00 o 
   3  -1   9        7.00        4.64      1.06 o 
   4  -1   9       67.36       59.79      4.64 o 
   5  -1   9        0.14        1.04      1.18 o 
   6  -1   9       83.76       88.94      5.49 o 
  -7   0   9        5.56        5.43      1.57 o 
  -6   0   9       36.44       38.20      2.28 o 
  -5   0   9        0.12       -0.35      0.56 o 
  -4   0   9       41.69       40.71      1.89 o 
  -3   0   9      181.07      184.80      4.05 o 
  -2   0   9       30.40       36.30      1.49 o 
  -1   0   9      300.11      286.45      4.73 o 
   0   0   9        0.22        1.47      0.40 o 
   1   0   9        3.04        2.64      0.52 o 
   2   0   9       57.60       56.89      1.80 o 
   3   0   9      189.83      195.25      5.77 o 
   4   0   9      221.12      213.27      8.62 o 
   5   0   9       11.43       12.28      2.09 o 
   6   0   9        0.03        2.87      1.44 o 
   7   0   9        8.74        9.93      2.22 o 
  -7   1   9        2.68        1.81      1.05 o 
  -6   1   9        0.87       -0.31      0.63 o 
  -5   1   9       59.63       54.32      2.05 o 
  -4   1   9       33.83       35.20      1.59 o 
  -3   1   9       71.20       74.45      2.24 o 
  -2   1   9       17.17       14.57      1.02 o 
  -1   1   9       25.88       30.57      1.32 o 
   0   1   9        3.01        2.36      0.45 o 
   1   1   9      290.19      279.39      4.41 o 
   2   1   9      480.75      463.72     10.05 o 
   3   1   9      185.22      183.07      4.44 o 
   4   1   9      171.65      172.99      4.19 o 
   5   1   9        7.21        8.24      1.19 o 
   6   1   9        3.88        2.22      1.18 o 
   7   1   9       33.20       40.49      3.53 o 
  -7   2   9        3.18        4.45      1.22 o 
  -6   2   9        1.10        0.13      0.60 o 
  -5   2   9       59.78       65.69      4.35 o 
  -4   2   9       12.04       13.82      1.78 o 
  -3   2   9        0.26       -0.16      0.45 o 
  -2   2   9        2.08        2.89      0.60 o 
  -1   2   9       50.77       60.43      1.64 o 
   0   2   9      447.00      441.02      6.43 o 
   1   2   9       73.01       71.37      1.70 o 
   2   2   9       23.22       21.73      1.23 o 
   3   2   9     1602.62     1557.36     25.73 o 
   4   2   9       37.65       33.39      2.23 o 
   5   2   9        6.61        7.30      0.90 o 
   6   2   9        0.98        0.96      0.57 o 
   7   2   9        0.12       -0.73      1.37 o 
   8   2   9       51.60       65.95      4.57 o 
  -7   3   9       15.74       19.16      2.56 o 
  -6   3   9        3.23        2.99      0.86 o 
  -5   3   9        0.82        0.62      0.66 o 
  -4   3   9       26.94       23.12      1.35 o 
  -3   3   9      178.33      180.90      4.02 o 
  -2   3   9      269.34      254.58      4.89 o 
  -1   3   9      356.78      345.45      5.38 o 
   0   3   9      149.32      146.64      2.78 o 
   1   3   9      119.73      122.37      2.38 o 
   2   3   9      434.65      426.67      8.04 o 
   3   3   9        2.40        0.11      0.42 o 
   4   3   9      128.57      108.74      3.04 o 
   5   3   9        4.31        2.39      0.65 o 
   6   3   9        9.37        7.80      0.95 o 
   7   3   9        0.03       -0.13      0.85 o 
   8   3   9       31.95       47.67      3.92 o 
  -6   4   9       60.71       58.57      3.22 o 
  -5   4   9        8.07        8.41      1.11 o 
  -4   4   9       49.73       47.71      1.93 o 
  -3   4   9       31.03       25.18      1.36 o 
  -2   4   9        4.09        3.93      0.69 o 
  -1   4   9       65.87       61.92      1.71 o 
   0   4   9      151.42      144.97      2.79 o 
   1   4   9       57.29       57.05      1.90 o 
   2   4   9      118.32      105.54      2.86 o 
   3   4   9       69.83       61.11      2.09 o 
   4   4   9       25.40       23.61      1.33 o 
   5   4   9      152.62      137.56      3.56 o 
   6   4   9       37.48       32.01      1.63 o 
   7   4   9       75.11       67.72      2.99 o 
   8   4   9        0.76       -0.65      1.04 o 
  -6   5   9        0.49        0.65      0.77 o 
  -5   5   9       66.94       62.05      3.56 o 
  -4   5   9       35.08       35.19      1.72 o 
  -3   5   9        0.28        0.49      0.53 o 
  -2   5   9      383.66      364.97      6.51 o 
  -1   5   9       39.07       33.09      1.25 o 
   0   5   9      295.58      307.84      4.88 o 
   1   5   9      530.48      522.45      8.45 o 
   2   5   9       62.80       55.46      1.93 o 
   3   5   9      201.54      188.64      4.24 o 
   4   5   9      202.26      202.59      4.53 o 
   5   5   9       39.97       47.03      1.85 o 
   6   5   9       11.77       14.83      1.13 o 
   7   5   9       67.31       70.39      4.57 o 
   8   5   9        2.57        1.96      1.31 o 
   9   5   9       21.02       21.42      3.00 o 
  -5   6   9       74.79       77.82      2.75 o 
  -4   6   9        9.33        9.22      1.05 o 
  -3   6   9       46.52       43.41      1.79 o 
  -2   6   9       49.92       50.08      1.82 o 
  -1   6   9        0.04        0.26      0.38 o 
   0   6   9      131.50      129.04      2.62 o 
   1   6   9       32.67       35.61      1.21 o 
   2   6   9       23.39       32.20      1.46 o 
   3   6   9      423.57      392.50      7.86 o 
   4   6   9      106.53       96.01      2.70 o 
   5   6   9       16.41       19.97      1.19 o 
   6   6   9      122.71      114.73      3.49 o 
   7   6   9        9.53       10.67      1.38 o 
   8   6   9        0.05        0.39      1.18 o 
   9   6   9        3.48        3.53      1.70 o 
  -5   7   9        2.98        1.74      0.83 o 
  -4   7   9       11.57       12.44      1.17 o 
  -3   7   9       49.10       45.08      1.84 o 
  -2   7   9       11.25       10.28      0.93 o 
  -1   7   9       86.56       85.40      2.23 o 
   0   7   9     1051.02     1032.30     13.59 o 
   1   7   9      237.78      223.22      3.31 o 
   2   7   9      151.50      135.97      2.68 o 
   3   7   9        4.52        1.64      0.50 o 
   4   7   9        0.01       -0.07      0.40 o 
   5   7   9        0.08        0.84      0.45 o 
   6   7   9       18.26       19.53      1.57 o 
   7   7   9        0.78        0.02      0.63 o 
   8   7   9        0.21        1.18      1.18 o 
   9   7   9        0.00       -0.52      1.18 o 
  -4   8   9       11.39       12.76      1.83 o 
  -3   8   9        3.23        2.17      0.60 o 
  -2   8   9       19.76       19.90      1.71 o 
  -1   8   9      167.62      171.79      4.59 o 
   0   8   9      119.44      115.83      3.04 o 
   1   8   9       12.29       12.51      1.29 o 
   2   8   9       24.54       21.78      1.48 o 
   3   8   9       14.68       12.56      1.39 o 
   4   8   9       49.77       42.52      1.21 o 
   5   8   9       60.29       56.79      3.14 o 
   6   8   9        9.59       14.75      1.35 o 
   7   8   9       40.79       36.24      3.46 o 
   8   8   9        6.94        5.12      1.13 o 
   9   8   9        3.05        4.44      1.96 o 
  -3   9   9       20.10       23.09      2.03 o 
  -2   9   9        2.34        2.12      0.97 o 
  -1   9   9       81.60       77.84      3.16 o 
   0   9   9       17.35       17.34      1.29 o 
   1   9   9       16.05       17.97      1.51 o 
   2   9   9        6.23        4.99      0.93 o 
   3   9   9      105.58      104.54      3.92 o 
   4   9   9      248.73      250.47      7.05 o 
   5   9   9        3.68        4.18      1.57 o 
   6   9   9       28.50       27.71      2.22 o 
   7   9   9       41.90       37.79      2.68 o 
   8   9   9       47.38       54.20      5.49 o 
  -2  10   9       53.96       61.87      3.06 o 
  -1  10   9        5.57        5.36      1.18 o 
   0  10   9        0.99       -0.68      0.68 o 
   1  10   9       40.45       37.36      2.21 o 
   2  10   9       77.91       75.98      2.92 o 
   3  10   9      125.72      109.06      3.59 o 
   4  10   9       71.63       71.96      4.70 o 
   5  10   9       24.21       28.34      3.27 o 
   6  10   9       39.35       37.61      3.66 o 
   7  10   9        0.13        0.26      0.47 o 
   8  10   9        2.39        3.03      0.80 o 
  -1  11   9        3.13        2.74      1.08 o 
   0  11   9       15.68       13.72      1.88 o 
   1  11   9        5.28        7.55      1.22 o 
   2  11   9       29.74       33.01      2.07 o 
   3  11   9      219.92      223.46      5.77 o 
   4  11   9       62.75       61.77      4.57 o 
   5  11   9        9.02        8.75      2.09 o 
   6  11   9       11.05        9.93      2.22 o 
   7  11   9        9.02       11.49      2.48 o 
   1  12   9        0.13        0.40      0.85 o 
   2  12   9       12.40       10.79      2.70 o 
   3  12   9        5.54        4.88      1.38 o 
   4  12   9        4.90        4.23      2.09 o 
   5  12   9        1.21        1.04      1.31 o 
   6  12   9       15.76       18.28      3.00 o 
  -4  -5  10       60.23       62.31      6.07 o 
  -3  -5  10        8.15        8.34      1.96 o 
  -2  -5  10       61.58       67.44      4.48 o 
  -1  -5  10       31.78       30.58      2.00 o 
   0  -5  10       10.43       13.95      1.51 o 
  -5  -4  10        4.52        7.22      1.88 o 
  -4  -4  10        5.54        4.57      1.70 o 
  -3  -4  10       50.42       50.64      3.35 o 
  -2  -4  10        2.10        0.91      0.81 o 
  -1  -4  10       19.13       18.77      1.84 o 
   0  -4  10       62.42       65.10      3.28 o 
   1  -4  10       16.83       17.91      1.56 o 
   2  -4  10       27.46       29.30      2.51 o 
  -6  -3  10        0.12       -1.57      1.70 o 
  -5  -3  10        0.66       -0.39      1.44 o 
  -4  -3  10        1.45        0.75      1.19 o 
  -3  -3  10      140.58      146.38      4.29 o 
  -2  -3  10      367.68      392.74      8.39 o 
  -1  -3  10      121.37      125.38      6.33 o 
   0  -3  10       11.96        9.92      1.39 o 
   1  -3  10       99.41      102.74      3.41 o 
   2  -3  10        3.85        4.03      1.16 o 
   3  -3  10        0.31        0.68      0.97 o 
  -6  -2  10       29.76       29.82      2.51 o 
  -5  -2  10        1.35        0.39      1.57 o 
  -4  -2  10       23.94       23.31      1.98 o 
  -3  -2  10       33.36       37.91      2.32 o 
  -2  -2  10       14.69       11.96      1.25 o 
  -1  -2  10        5.83        6.80      1.03 o 
   0  -2  10       28.55       28.49      1.69 o 
   1  -2  10        0.05        0.74      0.66 o 
   2  -2  10        2.08        1.25      0.87 o 
   3  -2  10        1.42        2.36      1.00 o 
   4  -2  10        2.44        2.30      1.13 o 
   5  -2  10        8.83        8.75      2.09 o 
  -7  -1  10        0.05       -1.11      1.11 o 
  -6  -1  10        0.35       -0.32      0.97 o 
  -5  -1  10       13.48       12.98      1.78 o 
  -4  -1  10       75.26       79.72      2.80 o 
  -3  -1  10       89.44       89.24      2.90 o 
  -2  -1  10        7.29        6.11      1.10 o 
  -1  -1  10      100.31      100.94      3.74 o 
   0  -1  10       14.46       13.15      2.02 o 
   1  -1  10       64.02       68.78      2.51 o 
   2  -1  10       67.43       65.82      4.18 o 
   3  -1  10       25.47       25.08      2.74 o 
   4  -1  10        2.14        1.70      1.31 o 
   5  -1  10      117.65      108.14      6.14 o 
  -7   0  10       36.76       39.40      3.04 o 
  -6   0  10        0.19       -0.16      0.90 o 
  -5   0  10       73.95       83.61      3.72 o 
  -4   0  10        0.53        1.28      0.61 o 
  -3   0  10        1.62        0.93      0.57 o 
  -2   0  10        2.97        4.28      0.73 o 
  -1   0  10      284.84      263.65      8.08 o 
   0   0  10      464.75      480.75      9.26 o 
   1   0  10       34.15       35.25      1.73 o 
   2   0  10       20.57       19.50      4.90 o 
   3   0  10        2.95        2.61      1.31 o 
   4   0  10       32.11       38.79      3.27 o 
   5   0  10      202.05      218.76      9.27 o 
   6   0  10        5.32        5.75      1.83 o 
  -7   1  10       46.59       42.50      3.16 o 
  -6   1  10       64.99       70.46      3.11 o 
  -5   1  10       27.75       29.35      2.74 o 
  -4   1  10        1.51        2.32      0.69 o 
  -3   1  10        0.51        2.13      0.75 o 
  -2   1  10      488.62      456.98      7.79 o 
  -1   1  10      114.31      101.36      2.62 o 
   0   1  10        0.12        0.39      0.40 o 
   1   1  10      659.87      649.73      9.05 o 
   2   1  10      102.78      100.81      2.57 o 
   3   1  10      114.26      113.48      4.06 o 
   4   1  10       32.34       33.72      2.26 o 
   5   1  10       46.13       44.67      3.53 o 
   6   1  10       45.38       46.76      3.79 o 
   7   1  10        5.37        4.83      1.83 o 
  -6   2  10       38.19       42.25      2.07 o 
  -5   2  10       97.57       93.73      3.34 o 
  -4   2  10       13.62       13.82      1.14 o 
  -3   2  10       18.88       19.52      1.53 o 
  -2   2  10      244.63      223.62      4.55 o 
  -1   2  10      369.19      339.89      6.10 o 
   0   2  10      470.90      452.37      6.69 o 
   1   2  10      245.08      227.23      7.37 o 
   2   2  10      219.71      205.42      4.14 o 
   3   2  10       42.86       43.87      1.88 o 
   4   2  10       21.35       22.63      1.43 o 
   5   2  10        1.03        0.46      0.57 o 
   6   2  10       61.16       61.50      2.99 o 
   7   2  10        0.19        0.78      1.18 o 
  -6   3  10        0.30        0.02      0.69 o 
  -5   3  10        0.23       -0.27      0.68 o 
  -4   3  10       64.20       62.03      2.22 o 
  -3   3  10       34.27       30.78      1.53 o 
  -2   3  10      135.75      117.38      2.98 o 
  -1   3  10       63.48       56.56      1.68 o 
   0   3  10       32.90       28.42      1.16 o 
   1   3  10      108.79      102.62      2.59 o 
   2   3  10      357.93      341.25      6.88 o 
   3   3  10      515.33      494.73      9.32 o 
   4   3  10        0.92        1.50      0.63 o 
   5   3  10       17.53       13.48      1.15 o 
   6   3  10        0.23        0.33      0.57 o 
   7   3  10       60.96       68.01      2.66 o 
   8   3  10      119.86      125.14      4.82 o 
  -6   4  10       19.23       16.50      1.79 o 
  -5   4  10       45.66       47.94      2.15 o 
  -4   4  10        1.42        1.05      0.66 o 
  -3   4  10       21.47       16.43      1.21 o 
  -2   4  10        5.30        6.39      0.84 o 
  -1   4  10       20.68       21.20      1.08 o 
   0   4  10      234.44      228.97      3.96 o 
   1   4  10      282.01      271.90      5.10 o 
   2   4  10      891.74      879.26     21.17 o 
   3   4  10       17.71       19.34      1.26 o 
   4   4  10       14.84       17.24      1.23 o 
   5   4  10       12.20       13.58      1.20 o 
   6   4  10        4.57        5.46      0.89 o 
   7   4  10        5.83        4.61      0.90 o 
   8   4  10       60.00       55.95      3.14 o 
  -5   5  10        0.02        0.32      0.73 o 
  -4   5  10      119.66      123.43      3.40 o 
  -3   5  10        8.28        9.33      0.97 o 
  -2   5  10       43.07       42.20      2.17 o 
  -1   5  10       12.05       10.52      0.89 o 
   0   5  10        3.94        1.97      0.51 o 
   1   5  10      939.23      886.82     13.54 o 
   2   5  10      887.58      816.46     14.30 o 
   3   5  10       16.90       19.84      1.35 o 
   4   5  10       23.46       22.51      2.18 o 
   5   5  10        1.95        1.43      0.55 o 
   6   5  10        0.49        1.17      0.57 o 
   7   5  10        0.57        0.97      0.65 o 
   8   5  10        9.68        9.34      1.48 o 
  -5   6  10      226.57      237.48     10.51 o 
  -4   6  10        7.67        7.21      1.02 o 
  -3   6  10        1.46        1.82      0.79 o 
  -2   6  10      164.19      161.95      4.23 o 
  -1   6  10      120.55      117.18      2.65 o 
   0   6  10       33.66       28.40      1.19 o 
   1   6  10       96.92       97.17      2.58 o 
   2   6  10       38.32       39.52      1.68 o 
   3   6  10       36.03       31.53      1.49 o 
   4   6  10       13.38        7.57      0.85 o 
   5   6  10       25.16       20.23      1.30 o 
   6   6  10       46.26       42.86      1.92 o 
   7   6  10        4.83        2.08      2.02 o 
   8   6  10        4.37        6.79      1.34 o 
  -4   7  10        6.57        5.91      0.93 o 
  -3   7  10       15.40       15.28      2.04 o 
  -2   7  10       16.12       15.95      1.14 o 
  -1   7  10       43.27       48.06      1.58 o 
   0   7  10       29.69       26.58      1.34 o 
   1   7  10      435.39      409.85      9.58 o 
   2   7  10        0.19        0.42      0.43 o 
   3   7  10      121.86      104.96      2.90 o 
   4   7  10       96.24      109.07      2.99 o 
   5   7  10       68.80       63.43      2.21 o 
   6   7  10       67.73       59.09      2.91 o 
   7   7  10        6.16        8.64      2.09 o 
   8   7  10       11.84       14.00      1.69 o 
  -4   8  10        2.60        1.45      0.76 o 
  -3   8  10        1.71        1.94      0.65 o 
  -2   8  10        1.09        0.82      0.50 o 
  -1   8  10       36.31       36.62      1.80 o 
   0   8  10        2.63        2.37      0.84 o 
   1   8  10       11.78       14.91      1.41 o 
   2   8  10       39.80       38.88      2.35 o 
   3   8  10       17.07       20.28      0.82 o 
   4   8  10       82.30       69.91      2.18 o 
   5   8  10      231.85      214.75      6.84 o 
   6   8  10       61.34       66.05      2.82 o 
   7   8  10       47.35       57.94      2.86 o 
   8   8  10       69.17       72.92      4.11 o 
  -3   9  10       20.92       26.43      2.16 o 
  -2   9  10       40.71       44.98      2.59 o 
  -1   9  10      130.16      139.23      7.42 o 
   0   9  10        2.46        2.51      0.88 o 
   1   9  10       22.51       22.28      2.05 o 
   2   9  10       28.12       21.45      1.85 o 
   3   9  10       54.89       52.41      2.77 o 
   4   9  10       36.54       36.07      2.25 o 
   5   9  10       29.03       27.30      1.89 o 
   6   9  10        0.34        0.59      0.55 o 
   7   9  10       11.76       14.79      1.42 o 
   8   9  10        0.02       -0.28      0.75 o 
  -2  10  10      102.23      107.30      4.14 o 
  -1  10  10       40.90       46.30      6.27 o 
   0  10  10        7.35       10.05      1.38 o 
   1  10  10       49.45       51.30      2.58 o 
   2  10  10       38.06       39.04      2.17 o 
   3  10  10        9.12        8.96      1.20 o 
   4  10  10       35.88       37.84      3.33 o 
   5  10  10        9.09        3.92      1.70 o 
   6  10  10        0.72       -0.26      1.04 o 
   7  10  10        5.75        6.49      0.83 o 
   0  11  10        1.56        0.22      0.85 o 
   1  11  10        1.35        1.51      0.92 o 
   2  11  10       15.95       15.72      2.20 o 
   3  11  10        7.33        4.90      1.22 o 
   4  11  10        3.00        3.92      1.70 o 
   5  11  10       13.07       10.84      2.35 o 
   6  11  10        4.11        3.79      1.83 o 
   7  11  10        8.85        8.23      2.35 o 
   2  12  10       18.79       15.80      1.67 o 
   3  12  10       21.77       23.69      2.48 o 
   4  12  10       13.58       15.07      2.16 o 
   5  12  10       54.48       54.33      4.57 o 
  -3  -4  11       25.87       30.67      2.84 o 
  -2  -4  11        6.52        6.62      1.21 o 
  -1  -4  11       40.74       44.98      2.44 o 
   0  -4  11        0.91        1.20      0.80 o 
  -5  -3  11       13.97       15.15      3.27 o 
  -4  -3  11        0.08       -0.78      1.70 o 
  -3  -3  11        0.02        0.93      1.44 o 
  -2  -3  11       71.94       78.11      3.11 o 
  -1  -3  11        0.77        1.13      0.93 o 
   0  -3  11        2.38        1.55      0.90 o 
   1  -3  11       64.63       72.75      3.73 o 
   2  -3  11        4.83        3.23      1.32 o 
  -5  -2  11       22.07       24.55      3.66 o 
  -4  -2  11        2.29        3.13      1.96 o 
  -3  -2  11        0.31       -0.34      0.87 o 
  -2  -2  11        9.93       10.34      1.83 o 
  -1  -2  11       24.64       25.37      1.97 o 
   0  -2  11      153.11      153.76      8.16 o 
   1  -2  11      103.37       80.06      4.96 o 
   2  -2  11        7.01        6.79      1.83 o 
   3  -2  11       20.58       19.07      2.74 o 
  -6  -1  11        0.32        0.08      1.15 o 
  -5  -1  11        0.48        1.04      1.11 o 
  -4  -1  11        5.05        8.00      1.38 o 
  -3  -1  11       26.67       24.49      2.87 o 
  -2  -1  11      141.03      152.03      5.11 o 
  -1  -1  11        1.04        0.81      0.87 o 
   0  -1  11      205.49      203.38      6.20 o 
   1  -1  11      128.18      139.35      6.66 o 
   2  -1  11       27.03       28.60      3.00 o 
   3  -1  11        0.47        0.78      1.18 o 
   4  -1  11        0.16       -0.91      0.91 o 
  -6   0  11        0.61        1.65      1.57 o 
  -5   0  11       15.75       16.66      1.52 o 
  -4   0  11       57.51       58.14      3.13 o 
  -3   0  11       30.83       34.00      1.67 o 
  -2   0  11       14.61       11.64      1.19 o 
  -1   0  11      460.57      449.96      9.06 o 
   0   0  11      290.64      287.52      6.39 o 
   1   0  11        0.07        0.91      0.78 o 
   2   0  11        3.89        3.66      1.44 o 
   3   0  11        1.84        1.31      1.04 o 
   4   0  11        2.52        2.22      1.31 o 
   5   0  11        3.03        3.00      1.70 o 
  -6   1  11        0.36       -0.90      0.90 o 
  -5   1  11       19.81       23.49      1.56 o 
  -4   1  11       30.88       30.80      1.66 o 
  -3   1  11       58.44       55.14      2.10 o 
  -2   1  11       52.33       55.10      4.28 o 
  -1   1  11       25.79       28.31      1.52 o 
   0   1  11        1.85        3.11      0.59 o 
   1   1  11       45.86       44.96      2.45 o 
   2   1  11       73.03       71.66      3.27 o 
   3   1  11       21.24       25.36      1.97 o 
   4   1  11      264.46      247.75     10.06 o 
   5   1  11        3.14        4.31      1.70 o 
   6   1  11       12.16       12.15      2.22 o 
  -6   2  11       14.15       15.39      1.42 o 
  -5   2  11        0.09       -0.57      0.57 o 
  -4   2  11       12.28       11.30      1.26 o 
  -3   2  11        4.94        7.50      0.96 o 
  -2   2  11        0.64        0.73      0.60 o 
  -1   2  11      148.30      135.59      3.27 o 
   0   2  11        0.49        1.00      0.51 o 
   1   2  11      243.71      233.05      4.66 o 
   2   2  11       37.82       35.69      1.70 o 
   3   2  11      168.74      162.68      4.21 o 
   4   2  11      180.87      189.81      5.90 o 
   5   2  11       21.99       25.58      2.12 o 
   6   2  11       67.51       86.59      5.22 o 
   7   2  11        2.94        0.91      1.31 o 
  -6   3  11        2.31        1.41      0.89 o 
  -5   3  11        0.03       -0.02      0.89 o 
  -4   3  11       31.56       32.77      1.75 o 
  -3   3  11      181.98      177.62      4.12 o 
  -2   3  11      116.23      114.16      3.03 o 
  -1   3  11       46.39       52.18      2.09 o 
   0   3  11       52.16       49.13      1.80 o 
   1   3  11       44.20       43.62      2.04 o 
   2   3  11       26.16       30.53      1.93 o 
   3   3  11      173.46      176.90      8.23 o 
   4   3  11       75.32       73.77      2.58 o 
   5   3  11       10.03       10.55      1.13 o 
   6   3  11        6.76        6.31      1.03 o 
   7   3  11       10.01        7.87      1.38 o 
  -5   4  11       27.50       32.46      2.15 o 
  -4   4  11       23.75       26.37      1.59 o 
  -3   4  11        9.24        8.36      1.04 o 
  -2   4  11        8.30        7.07      0.91 o 
  -1   4  11      255.56      250.35      4.43 o 
   0   4  11      138.67      128.93      3.18 o 
   1   4  11       20.83       21.73      1.25 o 
   2   4  11       44.83       36.99      2.04 o 
   3   4  11      185.52      186.16      4.52 o 
   4   4  11        3.38        5.10      0.85 o 
   5   4  11        0.61        0.13      0.53 o 
   6   4  11        2.72        2.81      0.78 o 
   7   4  11        3.39        2.92      0.83 o 
  -5   5  11        0.64        1.82      0.87 o 
  -4   5  11      234.98      233.56      5.21 o 
  -3   5  11      110.90      109.99      3.11 o 
  -2   5  11       12.20       10.85      1.25 o 
  -1   5  11       36.61       39.37      1.52 o 
   0   5  11        3.87        3.04      0.63 o 
   1   5  11        2.07        2.24      0.63 o 
   2   5  11        6.48        2.95      0.83 o 
   3   5  11        4.28        4.83      0.80 o 
   4   5  11        3.08        2.44      0.68 o 
   5   5  11        0.59        0.38      0.67 o 
   6   5  11       36.75       38.00      1.95 o 
   7   5  11      104.95      108.66      3.46 o 
   8   5  11       52.98       61.82      3.66 o 
  -4   6  11        6.62        6.18      1.21 o 
  -3   6  11        0.83       -0.15      0.60 o 
  -2   6  11       29.78       26.29      1.48 o 
  -1   6  11       32.81       28.62      1.30 o 
   0   6  11       14.05       17.06      1.14 o 
   1   6  11      282.40      268.59      5.25 o 
   2   6  11        0.10        0.12      0.43 o 
   3   6  11       37.68       41.99      1.85 o 
   4   6  11       35.36       25.81      1.49 o 
   5   6  11       29.31       28.96      2.04 o 
   6   6  11        9.13        9.50      1.24 o 
   7   6  11       40.83       39.99      2.74 o 
   8   6  11       40.96       44.21      2.81 o 
  -4   7  11        0.34       -0.11      0.63 o 
  -3   7  11        3.58        3.78      0.83 o 
  -2   7  11       48.09       50.65      1.98 o 
  -1   7  11       33.75       37.01      1.65 o 
   0   7  11      104.60      101.10      2.87 o 
   1   7  11       79.81       82.58      2.40 o 
   2   7  11       41.00       36.48      1.57 o 
   3   7  11      110.84      105.74      3.06 o 
   4   7  11       26.46       31.23      1.59 o 
   5   7  11       65.27       68.97      2.46 o 
   6   7  11      107.73      117.20      3.40 o 
   7   7  11       25.15       21.28      1.91 o 
   8   7  11        5.97        5.89      1.34 o 
  -3   8  11       22.54       22.82      1.70 o 
  -2   8  11       29.54       34.41      1.79 o 
  -1   8  11       28.62       27.59      1.35 o 
   0   8  11       96.90       93.77      3.83 o 
   1   8  11       25.88       27.59      1.96 o 
   2   8  11       44.46       45.97      1.71 o 
   3   8  11        4.60        3.87      0.68 o 
   4   8  11        0.05        0.82      0.49 o 
   5   8  11        1.96        0.70      0.50 o 
   6   8  11        5.00        3.62      0.94 o 
   7   8  11       19.74       21.02      1.83 o 
   8   8  11       17.77       21.16      2.01 o 
  -2   9  11        2.33        3.33      1.48 o 
  -1   9  11       42.00       41.05      3.14 o 
   0   9  11      110.38      109.87      5.96 o 
   1   9  11       12.13       10.24      1.31 o 
   2   9  11       10.03        9.13      1.25 o 
   3   9  11        0.01       -0.26      0.57 o 
   4   9  11        2.50        1.95      0.91 o 
   5   9  11        1.66        0.83      0.49 o 
   6   9  11       17.07       23.29      2.22 o 
   7   9  11       77.81       80.14      4.51 o 
  -1  10  11        1.33        2.44      1.35 o 
   0  10  11       22.64       21.94      1.90 o 
   1  10  11        1.07        0.47      0.81 o 
   2  10  11        0.65        1.14      0.76 o 
   3  10  11       13.96       14.48      1.51 o 
   4  10  11       10.74        8.62      1.43 o 
   5  10  11       18.30       20.90      3.00 o 
   6  10  11       27.17       31.61      3.66 o 
   7  10  11        5.02        7.49      1.05 o 
   1  11  11       26.27       28.71      2.14 o 
   2  11  11       19.51       18.24      3.64 o 
   3  11  11       31.84       35.01      2.74 o 
   4  11  11       63.98       61.38      3.77 o 
   5  11  11       15.83       10.32      2.35 o 
   6  11  11       74.55       80.71      5.75 o 
  -2  -3  12       26.91       26.86      2.32 o 
  -1  -3  12       39.33       30.56      3.27 o 
   0  -3  12       20.76       22.07      2.87 o 
  -4  -2  12        8.89        8.36      2.74 o 
  -3  -2  12       18.91       17.69      2.09 o 
  -2  -2  12       41.06       46.03      2.79 o 
  -1  -2  12       62.24       65.17      3.27 o 
   0  -2  12        6.42        7.44      1.96 o 
   1  -2  12       20.29       16.19      2.48 o 
   2  -2  12       44.34       46.23      4.05 o 
  -4  -1  12       16.11       16.93      1.91 o 
  -3  -1  12      124.41      131.76      4.91 o 
  -2  -1  12       86.43       81.03      3.73 o 
  -1  -1  12        2.27        3.28      1.15 o 
   0  -1  12        0.01        2.61      1.44 o 
   1  -1  12        1.29        0.91      1.31 o 
   2  -1  12        7.16        8.49      1.96 o 
   3  -1  12        1.36        3.27      1.57 o 
  -5   0  12        0.63        0.07      1.20 o 
  -4   0  12       65.96       66.49      2.77 o 
  -3   0  12       43.62       40.39      4.83 o 
  -2   0  12       19.32       21.86      3.20 o 
  -1   0  12        5.55        8.49      1.83 o 
   0   0  12       27.71       35.78      3.40 o 
   1   0  12        0.01        0.00      0.91 o 
   2   0  12       44.66       50.67      3.92 o 
   3   0  12       39.06       33.30      3.40 o 
   4   0  12        0.07       -0.52      1.18 o 
  -5   1  12        0.55        1.56      0.87 o 
  -4   1  12        7.27        8.55      1.10 o 
  -3   1  12       25.83       22.48      1.47 o 
  -2   1  12       13.41       14.50      1.23 o 
  -1   1  12      324.44      304.10     12.54 o 
   0   1  12       54.29       58.86      3.08 o 
   1   1  12       56.96       51.44      2.86 o 
   2   1  12        6.55        6.26      1.22 o 
   3   1  12       48.63       53.98      2.97 o 
   4   1  12      119.79      126.81      6.66 o 
   5   1  12       57.22       61.51      4.57 o 
  -5   2  12       45.70       53.73      2.56 o 
  -4   2  12       57.73       58.37      2.35 o 
  -3   2  12       54.59       64.41      2.94 o 
  -2   2  12       81.63       80.41      2.56 o 
  -1   2  12       12.50       10.52      1.23 o 
   0   2  12       14.81       16.04      1.17 o 
   1   2  12       21.07       21.85      1.28 o 
   2   2  12       34.91       33.48      1.95 o 
   3   2  12       14.35       19.41      1.84 o 
   4   2  12        0.20        1.11      0.83 o 
   5   2  12       64.15       65.27      3.32 o 
   6   2  12        5.61        4.18      1.70 o 
  -5   3  12        2.88        2.68      0.88 o 
  -4   3  12       16.98       17.83      1.43 o 
  -3   3  12       46.12       55.98      2.60 o 
  -2   3  12      141.36      137.32      3.53 o 
  -1   3  12       88.26       83.09      3.39 o 
   0   3  12       67.43       64.89      3.69 o 
   1   3  12        2.01        1.98      0.64 o 
   2   3  12        1.77        3.64      0.70 o 
   3   3  12        7.90        7.27      0.88 o 
   4   3  12        5.04        6.22      0.99 o 
   5   3  12        4.44        7.08      1.28 o 
   6   3  12        4.05        4.23      1.24 o 
  -5   4  12       26.29       22.96      1.67 o 
  -4   4  12        2.93        4.20      0.91 o 
  -3   4  12       18.03       17.30      1.38 o 
  -2   4  12        0.10        1.52      0.67 o 
  -1   4  12       12.17        7.84      1.11 o 
   0   4  12       20.70       22.96      1.56 o 
   1   4  12        3.80        4.54      0.73 o 
   2   4  12        3.94        3.26      0.70 o 
   3   4  12       38.76       38.47      1.67 o 
   4   4  12       11.81       12.97      1.26 o 
   5   4  12       85.47       92.52      3.09 o 
   6   4  12       23.50       25.35      1.70 o 
   7   4  12       58.52       63.64      3.36 o 
  -4   5  12        0.40       -0.63      0.63 o 
  -3   5  12       10.83        9.21      1.10 o 
  -2   5  12        0.52        0.52      0.62 o 
  -1   5  12       65.52       63.94      2.26 o 
   0   5  12       73.63       74.56      2.40 o 
   1   5  12       38.63       41.65      1.77 o 
   2   5  12       66.35       58.90      2.10 o 
   3   5  12       20.72       19.91      1.40 o 
   4   5  12       40.25       38.49      1.88 o 
   5   5  12       37.21       36.84      1.97 o 
   6   5  12       25.09       30.16      1.81 o 
   7   5  12       11.95       14.95      2.05 o 
  -4   6  12       58.67       58.88      2.45 o 
  -3   6  12       51.09       55.64      2.53 o 
  -2   6  12       41.72       43.06      2.22 o 
  -1   6  12       12.43       14.26      1.55 o 
   0   6  12       49.31       48.56      3.16 o 
   1   6  12       52.25       45.59      1.98 o 
   2   6  12      114.90      123.90      3.20 o 
   3   6  12       49.53       53.75      2.94 o 
   4   6  12      138.97      154.12      4.11 o 
   5   6  12       16.39       17.49      1.42 o 
   6   6  12        2.34        3.54      0.85 o 
   7   6  12        6.11        4.46      2.09 o 
  -3   7  12       14.43       14.45      1.83 o 
  -2   7  12        6.13        7.34      1.10 o 
  -1   7  12       50.57       53.94      2.04 o 
   0   7  12       23.64       22.78      1.38 o 
   1   7  12        0.31        0.41      0.51 o 
   2   7  12        4.66        6.72      0.90 o 
   3   7  12        4.29        3.88      0.72 o 
   4   7  12       38.36       42.08      1.95 o 
   5   7  12       20.55       23.46      1.52 o 
   6   7  12        0.79        0.70      0.90 o 
   7   7  12       25.87       26.53      2.16 o 
  -2   8  12       18.85       19.94      2.58 o 
  -1   8  12        2.73        2.22      0.74 o 
   0   8  12        6.35        5.80      0.76 o 
   1   8  12        1.39        0.89      0.52 o 
   2   8  12       12.51       12.85      1.00 o 
   3   8  12        0.26        0.20      0.50 o 
   4   8  12        6.67        6.18      0.85 o 
   5   8  12       47.59       49.79      2.10 o 
   6   8  12       31.64       34.59      2.32 o 
   7   8  12       45.69       46.97      2.73 o 
  -1   9  12        4.88        4.66      1.47 o 
   0   9  12       23.18       24.59      1.94 o 
   1   9  12       61.20       64.21      3.19 o 
   2   9  12       11.50       11.86      1.44 o 
   3   9  12        2.03        3.09      1.53 o 
   4   9  12        0.86        0.01      0.47 o 
   5   9  12        3.60        2.44      0.65 o 
   6   9  12       49.05       52.70      3.79 o 
   7   9  12       82.26       94.12      3.83 o 
   0  10  12       41.77       44.60      2.62 o 
   1  10  12       77.58       89.58      3.57 o 
   2  10  12       65.45       71.33      3.11 o 
   3  10  12        0.85       -0.46      0.68 o 
   4  10  12        1.32        3.26      1.10 o 
   5  10  12       10.62        8.88      2.22 o 
   6  10  12       17.39       16.61      1.20 o 
   2  11  12       11.01       10.33      2.18 o 
   3  11  12        2.53        3.13      1.51 o 
   4  11  12        4.26        5.48      1.54 o 
   5  11  12        1.80        1.96      1.57 o 
  -2  -1  13        6.85        7.71      1.96 o 
  -1  -1  13       24.50       30.04      3.27 o 
   0  -1  13       40.23       42.71      3.79 o 
   1  -1  13       33.04       28.21      3.27 o 
  -3   0  13      133.96      141.96      6.79 o 
  -2   0  13       70.04       72.35      4.83 o 
  -1   0  13       16.61       23.12      2.87 o 
   0   0  13       19.18       14.50      2.48 o 
   1   0  13       45.66       49.63      4.05 o 
   2   0  13      121.41      140.27      7.31 o 
   3   0  13        0.77        1.57      1.44 o 
  -4   1  13       15.06       17.71      1.98 o 
  -3   1  13       14.57       17.50      1.66 o 
  -2   1  13       34.32       41.46      2.76 o 
  -1   1  13       36.73       42.04      2.79 o 
   0   1  13       21.59       19.13      1.93 o 
   1   1  13        7.49        7.71      1.50 o 
   2   1  13        1.91        1.96      1.44 o 
   3   1  13       19.12       22.33      3.00 o 
   4   1  13       18.90       19.33      2.87 o 
  -4   2  13       27.18       28.35      2.30 o 
  -3   2  13       44.84       39.14      2.20 o 
  -2   2  13       10.42       10.29      1.85 o 
  -1   2  13        0.91       -0.65      0.65 o 
   0   2  13        7.76        7.68      1.18 o 
   1   2  13        0.93        1.81      1.18 o 
   2   2  13       11.68       14.05      2.15 o 
   3   2  13       14.79       16.63      2.22 o 
   4   2  13        1.01        1.03      0.97 o 
  -4   3  13       54.16       62.59      3.85 o 
  -3   3  13        5.55        5.12      1.02 o 
  -2   3  13        8.02        5.96      1.12 o 
  -1   3  13        2.73        3.69      0.98 o 
   0   3  13        7.46        7.32      0.94 o 
   1   3  13        2.51        1.96      0.66 o 
   2   3  13       28.21       30.35      1.60 o 
   3   3  13       30.77       26.92      2.21 o 
   4   3  13       66.08       68.12      4.83 o 
   5   3  13       73.34       80.17      5.88 o 
  -4   4  13        7.97       10.41      1.28 o 
  -3   4  13      125.55      120.47      6.85 o 
  -2   4  13       57.27       57.71      3.51 o 
  -1   4  13       12.10       14.36      2.90 o 
   0   4  13        6.09        4.92      0.86 o 
   1   4  13       37.53       36.83      1.73 o 
   2   4  13       53.04       54.61      2.11 o 
   3   4  13        0.54        0.20      0.57 o 
   4   4  13       26.05       31.15      2.35 o 
   5   4  13       60.20       66.94      2.73 o 
   6   4  13      137.61      145.77      7.97 o 
  -3   5  13        9.07       11.83      1.48 o 
  -2   5  13       41.62       42.74      3.06 o 
  -1   5  13       61.51       56.95      2.61 o 
   0   5  13        4.11        5.57      0.89 o 
   1   5  13       32.66       33.25      1.69 o 
   2   5  13       29.00       28.25      1.53 o 
   3   5  13       27.31       25.36      1.50 o 
   4   5  13        0.01        0.30      0.65 o 
   5   5  13       32.09       35.26      1.98 o 
   6   5  13        1.54        1.47      0.80 o 
  -3   6  13       63.15       59.21      2.81 o 
  -2   6  13        9.36        8.60      1.28 o 
  -1   6  13       25.23       28.32      3.04 o 
   0   6  13        9.93       12.49      1.40 o 
   1   6  13        7.49        6.60      0.91 o 
   2   6  13        1.13        0.26      0.57 o 
   3   6  13        1.48        1.80      0.66 o 
   4   6  13        6.03        5.71      0.97 o 
   5   6  13        7.26        7.75      1.09 o 
   6   6  13        1.07        1.62      0.78 o 
  -2   7  13        0.31        0.24      0.76 o 
  -1   7  13       25.58       30.86      2.16 o 
   0   7  13       26.68       26.70      1.62 o 
   1   7  13       19.23       21.86      1.41 o 
   2   7  13       13.87       15.33      1.26 o 
   3   7  13      110.21      117.29      3.18 o 
   4   7  13       31.76       34.72      3.64 o 
   5   7  13        0.16       -0.55      0.55 o 
   6   7  13       77.10       88.44      3.18 o 
  -1   8  13       85.86       89.15      3.15 o 
   0   8  13        6.02        5.52      0.86 o 
   1   8  13        9.18       13.04      1.18 o 
   2   8  13       15.82       14.43      1.16 o 
   3   8  13       17.17       20.98      1.38 o 
   4   8  13        3.84        3.80      0.84 o 
   5   8  13       27.84       27.43      1.68 o 
   6   8  13       18.13       20.28      1.95 o 
   0   9  13       66.95       74.79      3.33 o 
   1   9  13        1.34        0.17      0.79 o 
   2   9  13       13.00       13.83      1.49 o 
   3   9  13       43.56       46.02      1.92 o 
   4   9  13        0.36        0.29      0.54 o 
   5   9  13       11.54       15.10      1.31 o 
   1  10  13        2.11        3.87      1.15 o 
   2  10  13       23.13       22.00      1.90 o 
   3  10  13        4.24        2.96      1.21 o 
   4  10  13        2.19        4.24      1.09 o 
  -2   1  14       22.20       31.35      2.67 o 
  -1   1  14        2.63        0.78      1.06 o 
   0   1  14        0.08        0.65      1.31 o 
   1   1  14        0.07        2.74      1.44 o 
   2   1  14        0.04        0.52      1.31 o 
  -2   2  14       32.14       36.28      2.75 o 
  -1   2  14        2.51        1.73      1.06 o 
   0   2  14        2.21        2.88      1.19 o 
   1   2  14       17.54       14.81      1.88 o 
   2   2  14        5.49        2.68      1.20 o 
   3   2  14       67.24       72.55      5.68 o 
  -2   3  14       69.98       73.76      3.12 o 
  -1   3  14       19.94       20.57      1.77 o 
   0   3  14        0.59        0.25      0.75 o 
   1   3  14        7.72        6.52      1.38 o 
   2   3  14        6.61        7.77      1.48 o 
   3   3  14      104.95      116.75     14.17 o 
   4   3  14       55.34       64.84      5.94 o 
  -2   4  14       16.71       20.75      1.81 o 
  -1   4  14        6.84        6.99      1.19 o 
   0   4  14        6.13        7.09      1.01 o 
   1   4  14        3.79        3.52      0.80 o 
   2   4  14        2.55        3.27      0.84 o 
   3   4  14       22.82       22.74      1.52 o 
   4   4  14        0.46        0.26      0.92 o 
  -2   5  14        0.13        0.15      0.84 o 
  -1   5  14        8.04        8.18      1.31 o 
   0   5  14       26.13       29.64      1.69 o 
   1   5  14       11.94       11.87      2.05 o 
   2   5  14       35.50       39.10      1.90 o 
   3   5  14        0.01       -0.22      0.61 o 
   4   5  14        0.35        1.04      0.65 o 
   5   5  14       26.13       29.97      1.96 o 
  -2   6  14       11.52        8.34      1.30 o 
  -1   6  14       27.57       23.89      2.06 o 
   0   6  14       95.26      105.90      3.20 o 
   1   6  14      151.08      153.63      3.93 o 
   2   6  14       12.31       17.78      1.37 o 
   3   6  14        2.53        1.44      0.70 o 
   4   6  14       77.63       83.07      2.96 o 
   5   6  14      134.55      149.42      7.33 o 
  -1   7  14       24.92       25.00      1.85 o 
   0   7  14       57.47       61.01      2.70 o 
   1   7  14        0.21        0.65      0.65 o 
   2   7  14        1.90        2.29      0.74 o 
   3   7  14       24.19       26.35      1.59 o 
   4   7  14       44.61       49.01      2.13 o 
   5   7  14       39.71       42.98      2.23 o 
   0   8  14       39.57       39.81      1.90 o 
   1   8  14        6.38        6.15      1.13 o 
   2   8  14       15.08       14.38      1.26 o 
   3   8  14        0.00       -0.06      0.59 o 
   4   8  14       39.34       42.02      1.96 o 
   2   9  14       20.78       17.51      1.18 o 
   3   9  14        5.21        8.03      0.95 o 
   0   4  15        0.01        1.01      0.90 o 
   1   4  15        4.19        5.40      1.03 o 
   0   5  15       22.30       23.24      1.91 o 
   1   5  15        1.06        0.60      0.72 o 
   2   5  15       80.05       91.04      3.01 o 
   1   6  15       32.60       36.36      1.95 o 
   2   6  15       10.39        7.74      1.13 o 
                                                 
